# Supplementary material for: Implementing landscape genetics in molecular epidemiology to determine drivers of vector-borne disease: A malaria case study
Source: Mol Ecol. Author manuscript; Available in PMC 2023 Dec 4. (PMC10694861; doi:10.1111/mec.16846)
Supplement: Supplemental Table S1 [file NIHMS1941384-supplement-Supplemental_Table_S1.csv]

Marker	Reference
TA1	Anderson TJC, Su XZ, Bockarie M, Lagog M, Day KP. Twelve microsatellite markers for characterization of Plasmodium falciparum from finger-prick blood samples. Parasitology. 1999 Aug;119(2):113–25.
TAA87	Anderson TJC, Su XZ, Bockarie M, Lagog M, Day KP. Twelve microsatellite markers for characterization of Plasmodium falciparum from finger-prick blood samples. Parasitology. 1999 Aug;119(2):113–25.
PfPK2	Anderson TJC, Su XZ, Bockarie M, Lagog M, Day KP. Twelve microsatellite markers for characterization of Plasmodium falciparum from finger-prick blood samples. Parasitology. 1999 Aug;119(2):113–25.
TAA109	Anderson TJC, Su XZ, Bockarie M, Lagog M, Day KP. Twelve microsatellite markers for characterization of Plasmodium falciparum from finger-prick blood samples. Parasitology. 1999 Aug;119(2):113–25.
TAA42	Anderson TJC, Su XZ, Bockarie M, Lagog M, Day KP. Twelve microsatellite markers for characterization of Plasmodium falciparum from finger-prick blood samples. Parasitology. 1999 Aug;119(2):113–25.
TAA81	Anderson TJC, Su XZ, Bockarie M, Lagog M, Day KP. Twelve microsatellite markers for characterization of Plasmodium falciparum from finger-prick blood samples. Parasitology. 1999 Aug;119(2):113–25.
poly2	Su X, Ferdig MT, Huang Y, Huynh CQ, Liu A, You J, et al. A genetic map and recombination parameters of the human malaria parasite Plasmodium falciparum. Science. 1999 Nov 12;286(5443):1351–3.
9735	Su X, Ferdig MT, Huang Y, Huynh CQ, Liu A, You J, et al. A genetic map and recombination parameters of the human malaria parasite Plasmodium falciparum. Science. 1999 Nov 12;286(5443):1351–3.
