# Supplementary material for: Implementing landscape genetics in molecular epidemiology to determine drivers of vector-borne disease: A malaria case study
Source: Mol Ecol. Author manuscript; Available in PMC 2023 Dec 4. (PMC10694861; doi:10.1111/mec.16846)
Supplement: upplemental Table S2 [file NIHMS1941384-supplement-upplemental_Table_S2.csv]

Sample ID	Site ID	Locus	Allele
AK684	AK	pfpk2	NA
AK684	AK	ta87	107
AK684	AK	poly2	101
AK684	AK	9735	101
AK684	AK	ta42	167
AK684	AK	ta1	184
AK684	AK	ta109	125
AK684	AK	ta81	119
AK720	AK	pfpk2	111
AK720	AK	ta87	107
AK720	AK	poly2	110
AK720	AK	9735	110
AK720	AK	ta42	170
AK720	AK	ta1	187
AK720	AK	ta109	116
AK720	AK	ta81	116
AK721	AK	pfpk2	NA
AK721	AK	ta87	98
AK721	AK	ta87	107
AK721	AK	poly2	104
AK721	AK	poly2	107
AK721	AK	9735	107
AK721	AK	ta42	170
AK721	AK	ta1	187
AK721	AK	ta109	125
AK721	AK	ta81	164
AK722	AK	pfpk2	114
AK722	AK	pfpk2	NA
AK722	AK	ta87	101
AK722	AK	ta87	98
AK722	AK	poly2	98
AK722	AK	9735	173
AK722	AK	9735	101
AK722	AK	ta42	170
AK722	AK	ta42	173
AK722	AK	ta1	184
AK722	AK	ta109	113
AK722	AK	ta81	NA
AK728	AK	pfpk2	105
AK728	AK	ta87	92
AK728	AK	ta87	101
AK728	AK	poly2	101
AK728	AK	9735	NA
AK728	AK	ta42	170
AK728	AK	ta1	184
AK728	AK	ta109	122
AK728	AK	ta81	164
AK735	AK	pfpk2	NA
AK735	AK	ta87	107
AK735	AK	poly2	104
AK735	AK	9735	104
AK735	AK	ta42	161
AK735	AK	ta1	184
AK735	AK	ta109	122
AK735	AK	ta81	116
AK735	AK	ta81	164
AK736	AK	pfpk2	171
AK736	AK	ta87	95
AK736	AK	poly2	104
AK736	AK	9735	104
AK736	AK	ta42	122
AK736	AK	ta1	184
AK736	AK	ta109	122
AK736	AK	ta81	173
AK741	AK	pfpk2	111
AK741	AK	ta87	104
AK741	AK	ta87	101
AK741	AK	poly2	113
AK741	AK	poly2	98
AK741	AK	9735	101
AK741	AK	ta42	170
AK741	AK	ta1	187
AK741	AK	ta109	125
AK741	AK	ta81	116
AK742	AK	pfpk2	111
AK742	AK	ta87	110
AK742	AK	poly2	113
AK742	AK	9735	113
AK742	AK	ta42	173
AK742	AK	ta1	184
AK742	AK	ta109	128
AK742	AK	ta81	179
AK743	AK	pfpk2	NA
AK743	AK	ta87	98
AK743	AK	poly2	98
AK743	AK	9735	98
AK743	AK	ta42	167
AK743	AK	ta1	184
AK743	AK	ta109	128
AK743	AK	ta81	128
AK745	AK	pfpk2	NA
AK745	AK	ta87	95
AK745	AK	poly2	95
AK745	AK	9735	95
AK745	AK	ta42	179
AK745	AK	ta1	184
AK745	AK	ta109	125
AK745	AK	ta81	167
AK753	AK	pfpk2	NA
AK753	AK	ta87	104
AK753	AK	poly2	98
AK753	AK	9735	98
AK753	AK	ta42	122
AK753	AK	ta1	199
AK753	AK	ta109	122
AK753	AK	ta81	164
AK754	AK	pfpk2	NA
AK754	AK	ta87	92
AK754	AK	poly2	110
AK754	AK	poly2	107
AK754	AK	9735	98
AK754	AK	ta42	173
AK754	AK	ta1	133
AK754	AK	ta109	122
AK754	AK	ta81	167
AK803	AK	pfpk2	NA
AK803	AK	ta87	104
AK803	AK	poly2	98
AK803	AK	9735	98
AK803	AK	ta42	173
AK803	AK	ta1	184
AK803	AK	ta109	125
AK803	AK	ta81	164
AK812	AK	pfpk2	NA
AK812	AK	ta87	104
AK812	AK	ta87	107
AK812	AK	poly2	110
AK812	AK	poly2	101
AK812	AK	9735	104
AK812	AK	ta42	131
AK812	AK	ta1	184
AK812	AK	ta109	128
AK812	AK	ta81	167
AK816	AK	pfpk2	NA
AK816	AK	ta87	95
AK816	AK	poly2	98
AK816	AK	9735	98
AK816	AK	ta42	122
AK816	AK	ta1	184
AK816	AK	ta109	122
AK816	AK	ta81	122
AK824	AK	pfpk2	NA
AK824	AK	ta87	95
AK824	AK	ta87	107
AK824	AK	poly2	107
AK824	AK	poly2	95
AK824	AK	9735	176
AK824	AK	ta42	173
AK824	AK	ta1	184
AK824	AK	ta109	128
AK824	AK	ta81	164
AK825	AK	pfpk2	NA
AK825	AK	ta87	98
AK825	AK	ta87	107
AK825	AK	poly2	107
AK825	AK	9735	170
AK825	AK	ta42	NA
AK825	AK	ta1	184
AK825	AK	ta109	122
AK825	AK	ta81	122
AK826	AK	pfpk2	138
AK826	AK	pfpk2	NA
AK826	AK	ta87	101
AK826	AK	ta87	104
AK826	AK	poly2	137
AK826	AK	9735	101
AK826	AK	ta42	164
AK826	AK	ta1	184
AK826	AK	ta109	125
AK826	AK	ta81	167
AK829	AK	pfpk2	117
AK829	AK	ta87	95
AK829	AK	poly2	107
AK829	AK	9735	173
AK829	AK	9735	170
AK829	AK	ta42	179
AK829	AK	ta1	184
AK829	AK	ta109	122
AK829	AK	ta81	167
AK835	AK	pfpk2	183
AK835	AK	pfpk2	NA
AK835	AK	ta87	107
AK835	AK	poly2	137
AK835	AK	9735	107
AK835	AK	ta42	131
AK835	AK	ta1	184
AK835	AK	ta109	128
AK835	AK	ta81	164
AK838	AK	pfpk2	111
AK838	AK	ta87	116
AK838	AK	poly2	116
AK838	AK	9735	116
AK838	AK	ta42	176
AK838	AK	ta1	184
AK838	AK	ta109	128
AK838	AK	ta81	128
AK840	AK	pfpk2	NA
AK840	AK	ta87	95
AK840	AK	poly2	101
AK840	AK	9735	101
AK840	AK	ta42	170
AK840	AK	ta1	184
AK840	AK	ta109	125
AK840	AK	ta81	125
AK841	AK	pfpk2	114
AK841	AK	ta87	101
AK841	AK	poly2	101
AK841	AK	9735	176
AK841	AK	ta42	161
AK841	AK	ta1	199
AK841	AK	ta1	184
AK841	AK	ta109	116
AK841	AK	ta81	173
AK842	AK	pfpk2	NA
AK842	AK	ta87	107
AK842	AK	poly2	110
AK842	AK	poly2	107
AK842	AK	9735	110
AK842	AK	ta42	179
AK842	AK	ta1	184
AK842	AK	ta1	199
AK842	AK	ta109	128
AK842	AK	ta81	167
AK848	AK	pfpk2	NA
AK848	AK	ta87	95
AK848	AK	poly2	110
AK848	AK	poly2	104
AK848	AK	9735	110
AK848	AK	ta42	173
AK848	AK	ta42	194
AK848	AK	ta1	184
AK848	AK	ta109	122
AK848	AK	ta81	164
AK848	AK	ta81	122
AK849	AK	pfpk2	NA
AK849	AK	ta87	95
AK849	AK	poly2	110
AK849	AK	9735	110
AK849	AK	ta42	161
AK849	AK	ta42	167
AK849	AK	ta1	184
AK849	AK	ta109	125
AK849	AK	ta81	164
AK850	AK	pfpk2	138
AK850	AK	pfpk2	NA
AK850	AK	ta87	101
AK850	AK	poly2	107
AK850	AK	9735	107
AK850	AK	ta42	161
AK850	AK	ta1	184
AK850	AK	ta109	122
AK850	AK	ta109	125
AK850	AK	ta81	119
AK850	AK	ta81	167
AK853	AK	pfpk2	138
AK853	AK	ta87	107
AK853	AK	poly2	107
AK853	AK	poly2	104
AK853	AK	9735	107
AK853	AK	ta42	NA
AK853	AK	ta1	NA
AK853	AK	ta109	122
AK853	AK	ta81	167
AK863	AK	pfpk2	228
AK863	AK	pfpk2	NA
AK863	AK	ta87	95
AK863	AK	poly2	98
AK863	AK	9735	98
AK863	AK	ta42	173
AK863	AK	ta1	184
AK863	AK	ta1	187
AK863	AK	ta1	202
AK863	AK	ta109	128
AK863	AK	ta109	125
AK863	AK	ta81	167
AK863	AK	ta81	161
AK874	AK	pfpk2	NA
AK874	AK	ta87	98
AK874	AK	poly2	104
AK874	AK	poly2	98
AK874	AK	9735	98
AK874	AK	ta42	170
AK874	AK	ta1	184
AK874	AK	ta109	125
AK874	AK	ta81	164
AK671	AK	9735	113
AK671	AK	pfpk2	177
AK671	AK	pfpk2	171
AK671	AK	poly2	101
AK671	AK	ta1	163
AK671	AK	ta109	164
AK671	AK	ta42	200
AK671	AK	ta42	185
AK671	AK	ta81	119
AK671	AK	ta87	92
AK672	AK	9735	140
AK672	AK	pfpk2	183
AK672	AK	poly2	107
AK672	AK	ta1	178
AK672	AK	ta42	185
AK672	AK	ta81	122
AK672	AK	ta87	92
AK674	AK	9735	140
AK674	AK	pfpk2	165
AK674	AK	poly2	110
AK674	AK	ta1	169
AK674	AK	ta109	164
AK674	AK	ta42	185
AK674	AK	ta81	128
AK674	AK	ta87	104
AK674	AK	ta87	98
AK676	AK	9735	140
AK676	AK	pfpk2	186
AK676	AK	poly2	101
AK676	AK	ta1	163
AK676	AK	ta42	200
AK676	AK	ta81	125
AK676	AK	ta87	95
AK677	AK	9735	140
AK677	AK	pfpk2	168
AK677	AK	poly2	95
AK677	AK	ta109	185
AK677	AK	ta42	185
AK677	AK	ta81	131
AK677	AK	ta87	89
AK682	AK	9735	140
AK682	AK	pfpk2	165
AK682	AK	poly2	101
AK682	AK	ta1	181
AK682	AK	ta109	164
AK682	AK	ta42	185
AK682	AK	ta81	119
AK682	AK	ta87	104
AK685	AK	9735	140
AK685	AK	pfpk2	174
AK685	AK	poly2	101
AK685	AK	ta1	166
AK685	AK	ta109	176
AK685	AK	ta109	164
AK685	AK	ta42	185
AK685	AK	ta81	128
AK685	AK	ta87	95
AK686	AK	9735	140
AK686	AK	pfpk2	168
AK686	AK	poly2	95
AK686	AK	ta1	181
AK686	AK	ta109	161
AK686	AK	ta42	185
AK686	AK	ta81	131
AK686	AK	ta87	95
AK689	AK	9735	119
AK689	AK	pfpk2	171
AK689	AK	poly2	110
AK689	AK	ta1	193
AK689	AK	ta109	164
AK689	AK	ta42	200
AK689	AK	ta81	140
AK689	AK	ta87	95
AK690	AK	9735	140
AK690	AK	pfpk2	171
AK690	AK	poly2	107
AK690	AK	ta1	172
AK690	AK	ta1	163
AK690	AK	ta109	164
AK690	AK	ta42	185
AK690	AK	ta81	116
AK690	AK	ta87	86
AK691	AK	9735	140
AK691	AK	pfpk2	165
AK691	AK	poly2	107
AK691	AK	ta1	166
AK691	AK	ta109	161
AK691	AK	ta42	185
AK691	AK	ta81	119
AK691	AK	ta87	101
AK692	AK	9735	140
AK692	AK	pfpk2	168
AK692	AK	poly2	98
AK692	AK	ta1	160
AK692	AK	ta109	164
AK692	AK	ta42	200
AK692	AK	ta42	185
AK692	AK	ta81	119
AK692	AK	ta87	101
AK693	AK	9735	140
AK693	AK	pfpk2	168
AK693	AK	poly2	104
AK693	AK	ta1	160
AK693	AK	ta109	161
AK693	AK	ta42	185
AK693	AK	ta81	131
AK693	AK	ta81	119
AK693	AK	ta87	95
AK695	AK	9735	140
AK695	AK	pfpk2	174
AK695	AK	poly2	98
AK695	AK	poly2	NA
AK695	AK	ta1	166
AK695	AK	ta109	176
AK695	AK	ta42	185
AK695	AK	ta81	122
AK695	AK	ta87	95
AK697	AK	9735	140
AK697	AK	pfpk2	177
AK697	AK	poly2	104
AK697	AK	ta1	160
AK697	AK	ta109	164
AK697	AK	ta42	188
AK697	AK	ta81	119
AK697	AK	ta87	95
AK698	AK	9735	140
AK698	AK	pfpk2	168
AK698	AK	poly2	107
AK698	AK	ta1	160
AK698	AK	ta109	164
AK698	AK	ta109	152
AK698	AK	ta42	185
AK698	AK	ta81	116
AK698	AK	ta87	92
AK699	AK	9735	140
AK699	AK	pfpk2	192
AK699	AK	poly2	104
AK699	AK	ta1	178
AK699	AK	ta109	176
AK699	AK	ta42	185
AK699	AK	ta81	125
AK699	AK	ta87	110
AK699	AK	ta87	98
AK700	AK	pfpk2	168
AK700	AK	poly2	107
AK700	AK	ta1	169
AK700	AK	ta109	161
AK700	AK	ta42	188
AK700	AK	ta81	122
AK700	AK	ta87	95
AK706	AK	pfpk2	168
AK706	AK	poly2	110
AK706	AK	ta1	172
AK706	AK	ta109	161
AK706	AK	ta81	116
AK706	AK	ta87	110
AK707	AK	pfpk2	174
AK707	AK	poly2	107
AK707	AK	ta1	160
AK707	AK	ta109	164
AK707	AK	ta42	185
AK707	AK	ta81	131
AK707	AK	ta81	122
AK707	AK	ta87	98
AK709	AK	9735	140
AK709	AK	pfpk2	171
AK709	AK	poly2	107
AK709	AK	ta1	172
AK709	AK	ta1	NA
AK709	AK	ta109	164
AK709	AK	ta42	185
AK709	AK	ta81	113
AK709	AK	ta87	107
AK711	AK	9735	140
AK711	AK	pfpk2	168
AK711	AK	poly2	98
AK711	AK	ta1	172
AK711	AK	ta109	164
AK711	AK	ta42	185
AK711	AK	ta81	128
AK711	AK	ta87	104
AK712	AK	9735	140
AK712	AK	pfpk2	165
AK712	AK	poly2	101
AK712	AK	ta1	169
AK712	AK	ta109	161
AK712	AK	ta42	185
AK712	AK	ta81	125
AK712	AK	ta87	104
AK714	AK	9735	140
AK714	AK	pfpk2	177
AK714	AK	poly2	104
AK714	AK	ta1	160
AK714	AK	ta109	176
AK714	AK	ta42	185
AK714	AK	ta81	125
AK714	AK	ta87	98
AK748	AK	9735	140
AK748	AK	pfpk2	171
AK748	AK	poly2	107
AK748	AK	ta1	172
AK748	AK	ta109	176
AK748	AK	ta42	185
AK748	AK	ta81	128
AK748	AK	ta87	104
AK755	AK	9735	140
AK755	AK	pfpk2	168
AK755	AK	poly2	104
AK755	AK	ta1	178
AK755	AK	ta1	163
AK755	AK	ta109	164
AK755	AK	ta42	185
AK755	AK	ta81	125
AK755	AK	ta87	98
AK756	AK	9735	140
AK756	AK	pfpk2	171
AK756	AK	poly2	98
AK756	AK	ta1	193
AK756	AK	ta109	161
AK756	AK	ta42	200
AK756	AK	ta81	128
AK756	AK	ta87	107
AK757	AK	9735	140
AK757	AK	pfpk2	165
AK757	AK	poly2	104
AK757	AK	ta1	163
AK757	AK	ta109	164
AK757	AK	ta42	185
AK757	AK	ta81	125
AK757	AK	ta87	104
AK758	AK	9735	140
AK758	AK	pfpk2	168
AK758	AK	poly2	107
AK758	AK	ta1	178
AK758	AK	ta109	164
AK758	AK	ta42	200
AK758	AK	ta81	125
AK758	AK	ta87	89
AK761	AK	9735	140
AK761	AK	pfpk2	171
AK761	AK	poly2	104
AK761	AK	ta1	181
AK761	AK	ta109	161
AK761	AK	ta42	185
AK761	AK	ta81	128
AK761	AK	ta87	95
AK762	AK	9735	140
AK762	AK	pfpk2	168
AK762	AK	poly2	110
AK762	AK	ta1	172
AK762	AK	ta42	185
AK762	AK	ta81	125
AK762	AK	ta87	98
AK764	AK	9735	140
AK764	AK	pfpk2	177
AK764	AK	poly2	104
AK764	AK	ta1	166
AK764	AK	ta109	161
AK764	AK	ta42	188
AK764	AK	ta81	125
AK764	AK	ta87	95
AK765	AK	9735	140
AK765	AK	pfpk2	165
AK765	AK	poly2	110
AK765	AK	ta1	193
AK765	AK	ta109	176
AK765	AK	ta42	185
AK765	AK	ta81	119
AK765	AK	ta87	95
AK767	AK	9735	140
AK767	AK	pfpk2	177
AK767	AK	poly2	107
AK767	AK	ta1	175
AK767	AK	ta109	173
AK767	AK	ta42	185
AK767	AK	ta81	128
AK767	AK	ta87	104
AK768	AK	9735	140
AK768	AK	pfpk2	171
AK768	AK	poly2	113
AK768	AK	ta1	130
AK768	AK	ta109	167
AK768	AK	ta42	185
AK768	AK	ta81	122
AK768	AK	ta87	86
AK769	AK	9735	140
AK769	AK	pfpk2	168
AK769	AK	poly2	107
AK769	AK	ta1	160
AK769	AK	ta109	194
AK769	AK	ta42	185
AK769	AK	ta81	119
AK769	AK	ta87	107
AK770	AK	pfpk2	168
AK770	AK	poly2	107
AK770	AK	ta1	175
AK770	AK	ta109	161
AK770	AK	ta42	185
AK770	AK	ta81	131
AK770	AK	ta87	89
AK772	AK	9735	140
AK772	AK	pfpk2	174
AK772	AK	poly2	101
AK772	AK	ta1	172
AK772	AK	ta109	161
AK772	AK	ta42	185
AK772	AK	ta81	125
AK772	AK	ta87	95
AK774	AK	9735	140
AK774	AK	pfpk2	168
AK774	AK	poly2	104
AK774	AK	ta1	160
AK774	AK	ta109	176
AK774	AK	ta42	185
AK774	AK	ta81	128
AK774	AK	ta87	98
AK775	AK	9735	140
AK775	AK	pfpk2	168
AK775	AK	poly2	110
AK775	AK	ta1	172
AK775	AK	ta109	161
AK775	AK	ta42	185
AK775	AK	ta81	125
AK775	AK	ta87	104
AK777	AK	9735	140
AK777	AK	pfpk2	174
AK777	AK	poly2	107
AK777	AK	ta1	160
AK777	AK	ta109	152
AK777	AK	ta42	188
AK777	AK	ta42	185
AK777	AK	ta81	128
AK777	AK	ta87	89
AK779	AK	9735	140
AK779	AK	pfpk2	189
AK779	AK	poly2	107
AK779	AK	ta1	166
AK779	AK	ta109	161
AK779	AK	ta42	185
AK779	AK	ta81	125
AK779	AK	ta87	101
AK781	AK	9735	140
AK781	AK	pfpk2	177
AK781	AK	poly2	107
AK781	AK	ta109	161
AK781	AK	ta42	185
AK781	AK	ta81	122
AK781	AK	ta87	107
AK782	AK	9735	122
AK782	AK	pfpk2	174
AK782	AK	poly2	107
AK782	AK	ta1	163
AK782	AK	ta109	164
AK782	AK	ta42	185
AK782	AK	ta81	125
AK782	AK	ta87	98
AK784	AK	9735	125
AK784	AK	pfpk2	171
AK784	AK	poly2	113
AK784	AK	ta1	178
AK784	AK	ta109	185
AK784	AK	ta42	188
AK784	AK	ta81	128
AK784	AK	ta87	104
AK786	AK	9735	122
AK786	AK	pfpk2	168
AK786	AK	poly2	98
AK786	AK	ta1	175
AK786	AK	ta109	161
AK786	AK	ta42	185
AK786	AK	ta81	122
AK786	AK	ta87	86
AK787	AK	9735	140
AK787	AK	pfpk2	186
AK787	AK	pfpk2	168
AK787	AK	poly2	104
AK787	AK	ta109	167
AK787	AK	ta42	185
AK787	AK	ta81	128
AK787	AK	ta87	98
AK789	AK	9735	140
AK789	AK	poly2	95
AK789	AK	ta1	169
AK789	AK	ta109	161
AK789	AK	ta42	185
AK789	AK	ta81	119
AK789	AK	ta87	104
AK790	AK	9735	140
AK790	AK	pfpk2	168
AK790	AK	poly2	98
AK790	AK	ta1	160
AK790	AK	ta109	200
AK790	AK	ta42	188
AK790	AK	ta81	122
AK790	AK	ta87	101
AK792	AK	9735	140
AK792	AK	9735	113
AK792	AK	pfpk2	171
AK792	AK	poly2	104
AK792	AK	ta1	166
AK792	AK	ta109	176
AK792	AK	ta42	185
AK792	AK	ta81	125
AK792	AK	ta87	104
AK793	AK	9735	140
AK793	AK	pfpk2	171
AK793	AK	poly2	107
AK793	AK	ta1	154
AK793	AK	ta109	164
AK793	AK	ta42	185
AK793	AK	ta81	128
AK793	AK	ta87	104
AK795	AK	9735	140
AK795	AK	pfpk2	189
AK795	AK	poly2	110
AK795	AK	ta1	166
AK795	AK	ta109	173
AK795	AK	ta42	185
AK795	AK	ta81	122
AK795	AK	ta87	89
AK796	AK	9735	140
AK796	AK	pfpk2	171
AK796	AK	poly2	104
AK796	AK	ta1	175
AK796	AK	ta109	164
AK796	AK	ta42	185
AK796	AK	ta81	128
AK796	AK	ta87	98
AK797	AK	9735	140
AK797	AK	pfpk2	180
AK797	AK	poly2	104
AK797	AK	ta1	163
AK797	AK	ta109	164
AK797	AK	ta42	185
AK797	AK	ta81	119
AK797	AK	ta87	95
AK798	AK	9735	140
AK798	AK	pfpk2	171
AK798	AK	poly2	107
AK798	AK	ta1	160
AK798	AK	ta109	176
AK798	AK	ta109	164
AK798	AK	ta42	185
AK798	AK	ta81	128
AK798	AK	ta87	95
AK799	AK	9735	140
AK799	AK	poly2	110
AK799	AK	ta1	160
AK799	AK	ta109	173
AK799	AK	ta42	200
AK799	AK	ta81	131
AK799	AK	ta87	95
AK800	AK	9735	140
AK800	AK	pfpk2	168
AK800	AK	poly2	107
AK800	AK	ta1	166
AK800	AK	ta109	164
AK800	AK	ta42	185
AK800	AK	ta81	119
AK800	AK	ta87	98
AK801	AK	9735	140
AK801	AK	pfpk2	177
AK801	AK	poly2	104
AK801	AK	ta1	169
AK801	AK	ta109	161
AK801	AK	ta42	185
AK801	AK	ta81	131
AK801	AK	ta87	104
AK802	AK	9735	140
AK802	AK	pfpk2	168
AK802	AK	poly2	110
AK802	AK	ta1	166
AK802	AK	ta109	176
AK802	AK	ta109	164
AK802	AK	ta42	185
AK802	AK	ta81	125
AK802	AK	ta87	101
AK810	AK	pfpk2	168
AK810	AK	poly2	98
AK810	AK	ta1	166
AK810	AK	ta109	161
AK810	AK	ta42	185
AK810	AK	ta81	128
AK810	AK	ta87	92
AK811	AK	9735	113
AK811	AK	pfpk2	171
AK811	AK	poly2	98
AK811	AK	ta1	166
AK811	AK	ta109	164
AK811	AK	ta42	185
AK811	AK	ta81	128
AK811	AK	ta87	95
AK818	AK	9735	140
AK818	AK	pfpk2	180
AK818	AK	poly2	116
AK818	AK	poly2	101
AK818	AK	ta1	163
AK818	AK	ta1	154
AK818	AK	ta109	164
AK818	AK	ta42	185
AK818	AK	ta81	125
AK818	AK	ta87	113
AK818	AK	ta87	92
AK823	AK	9735	140
AK823	AK	pfpk2	168
AK823	AK	poly2	95
AK823	AK	ta1	172
AK823	AK	ta109	152
AK823	AK	ta42	185
AK823	AK	ta81	128
AK823	AK	ta87	101
AK828	AK	pfpk2	168
AK828	AK	poly2	107
AK828	AK	ta1	166
AK828	AK	ta109	179
AK828	AK	ta42	185
AK828	AK	ta81	119
AK828	AK	ta87	98
AK834	AK	9735	110
AK834	AK	pfpk2	111
AK834	AK	poly2	137
AK834	AK	poly2	110
AK834	AK	ta1	172
AK834	AK	ta109	125
AK834	AK	ta42	125
AK834	AK	ta81	128
AK834	AK	ta87	101
AK843	AK	9735	140
AK843	AK	pfpk2	180
AK843	AK	poly2	101
AK843	AK	ta1	172
AK843	AK	ta109	161
AK843	AK	ta42	200
AK843	AK	ta81	119
AK843	AK	ta87	101
AK844	AK	9735	140
AK844	AK	pfpk2	174
AK844	AK	poly2	101
AK844	AK	ta1	178
AK844	AK	ta109	161
AK844	AK	ta42	185
AK844	AK	ta81	125
AK844	AK	ta87	110
AK844	AK	ta87	101
AK845	AK	9735	140
AK845	AK	pfpk2	174
AK845	AK	poly2	113
AK845	AK	ta1	169
AK845	AK	ta109	152
AK845	AK	ta42	185
AK845	AK	ta81	128
AK845	AK	ta87	95
AK851	AK	9735	140
AK851	AK	pfpk2	168
AK851	AK	poly2	107
AK851	AK	ta1	178
AK851	AK	ta1	172
AK851	AK	ta109	176
AK851	AK	ta42	185
AK851	AK	ta81	134
AK851	AK	ta87	95
AK856	AK	9735	140
AK856	AK	pfpk2	180
AK856	AK	poly2	107
AK856	AK	ta1	187
AK856	AK	ta109	176
AK856	AK	ta42	185
AK856	AK	ta81	119
AK856	AK	ta87	92
AK857	AK	9735	140
AK857	AK	9735	113
AK857	AK	pfpk2	171
AK857	AK	poly2	101
AK857	AK	ta1	169
AK857	AK	ta109	209
AK857	AK	ta42	185
AK857	AK	ta81	128
AK857	AK	ta87	95
AK858	AK	9735	140
AK858	AK	9735	119
AK858	AK	pfpk2	174
AK858	AK	poly2	107
AK858	AK	ta1	181
AK858	AK	ta109	200
AK858	AK	ta42	248
AK858	AK	ta81	110
AK858	AK	ta87	89
AK860	AK	9735	140
AK860	AK	pfpk2	168
AK860	AK	poly2	101
AK860	AK	ta1	169
AK860	AK	ta109	164
AK860	AK	ta42	185
AK860	AK	ta81	128
AK860	AK	ta87	98
AK866	AK	9735	140
AK866	AK	pfpk2	168
AK866	AK	poly2	104
AK866	AK	ta1	169
AK866	AK	ta109	164
AK866	AK	ta42	185
AK866	AK	ta81	122
AK866	AK	ta87	104
AK870	AK	9735	140
AK870	AK	pfpk2	171
AK870	AK	poly2	104
AK870	AK	ta109	173
AK870	AK	ta42	185
AK870	AK	ta81	113
AK870	AK	ta87	101
AK871	AK	9735	140
AK871	AK	pfpk2	168
AK871	AK	poly2	107
AK871	AK	ta109	164
AK871	AK	ta42	185
AK871	AK	ta81	125
AK871	AK	ta87	104
AK871	AK	ta87	98
AM253	AR	9735	140
AM253	AR	pfpk2	138
AM253	AR	poly2	98
AM253	AR	ta109	161
AM253	AR	ta42	185
AM253	AR	ta81	131
AM253	AR	ta87	104
AM254	AR	9735	140
AM254	AR	pfpk2	168
AM254	AR	poly2	101
AM254	AR	ta1	163
AM254	AR	ta109	161
AM254	AR	ta42	185
AM254	AR	ta81	131
AM254	AR	ta87	107
AM259	AR	9735	140
AM259	AR	pfpk2	174
AM259	AR	poly2	104
AM259	AR	ta1	160
AM259	AR	ta109	164
AM259	AR	ta42	185
AM259	AR	ta81	110
AM259	AR	ta87	107
AM262	AR	9735	140
AM262	AR	pfpk2	168
AM262	AR	poly2	110
AM262	AR	ta1	166
AM262	AR	ta109	167
AM262	AR	ta42	200
AM262	AR	ta81	122
AM262	AR	ta87	98
AM265	AR	9735	140
AM265	AR	pfpk2	186
AM265	AR	poly2	110
AM265	AR	ta1	160
AM265	AR	ta109	164
AM265	AR	ta42	185
AM265	AR	ta81	128
AM266	AR	9735	122
AM266	AR	pfpk2	168
AM266	AR	poly2	107
AM266	AR	ta1	175
AM266	AR	ta109	176
AM266	AR	ta42	185
AM266	AR	ta81	122
AM266	AR	ta87	101
AM270	AR	9735	140
AM270	AR	pfpk2	174
AM270	AR	poly2	107
AM270	AR	ta1	160
AM270	AR	ta109	164
AM270	AR	ta42	185
AM270	AR	ta81	122
AM270	AR	ta87	104
AM273	AR	9735	140
AM273	AR	pfpk2	177
AM273	AR	poly2	98
AM273	AR	ta1	160
AM273	AR	ta109	161
AM273	AR	ta42	185
AM273	AR	ta81	122
AM273	AR	ta87	86
AM276	AR	9735	140
AM276	AR	pfpk2	171
AM276	AR	poly2	104
AM276	AR	ta1	160
AM276	AR	ta109	197
AM276	AR	ta42	248
AM276	AR	ta81	125
AM276	AR	ta87	101
AM282	AR	9735	140
AM282	AR	pfpk2	171
AM282	AR	poly2	104
AM282	AR	ta1	181
AM282	AR	ta1	160
AM282	AR	ta109	161
AM282	AR	ta42	200
AM282	AR	ta81	128
AM282	AR	ta87	101
AM283	AR	9735	140
AM283	AR	pfpk2	171
AM283	AR	poly2	101
AM283	AR	ta109	167
AM283	AR	ta42	194
AM283	AR	ta81	125
AM283	AR	ta87	104
AM285	AR	poly2	107
AM285	AR	ta1	160
AM285	AR	ta109	176
AM285	AR	ta42	185
AM285	AR	ta81	131
AM285	AR	ta87	95
AM288	AR	9735	119
AM288	AR	pfpk2	174
AM288	AR	poly2	107
AM288	AR	ta1	163
AM288	AR	ta109	164
AM288	AR	ta42	248
AM288	AR	ta81	125
AM288	AR	ta87	107
AM294	AR	9735	140
AM294	AR	pfpk2	168
AM294	AR	poly2	98
AM294	AR	ta109	167
AM294	AR	ta42	185
AM294	AR	ta81	131
AM294	AR	ta87	89
AM295	AR	9735	140
AM295	AR	pfpk2	168
AM295	AR	poly2	107
AM295	AR	ta1	160
AM295	AR	ta109	164
AM295	AR	ta42	185
AM295	AR	ta81	125
AM295	AR	ta87	98
AM296	AR	9735	140
AM296	AR	pfpk2	168
AM296	AR	poly2	110
AM296	AR	ta1	169
AM296	AR	ta109	164
AM296	AR	ta42	185
AM296	AR	ta81	119
AM296	AR	ta87	98
AM298	AR	9735	140
AM298	AR	pfpk2	171
AM298	AR	poly2	110
AM298	AR	ta109	152
AM298	AR	ta42	185
AM298	AR	ta81	125
AM298	AR	ta87	98
AM299	AR	9735	140
AM299	AR	pfpk2	174
AM299	AR	poly2	110
AM299	AR	ta1	172
AM299	AR	ta109	197
AM299	AR	ta42	185
AM299	AR	ta81	125
AM299	AR	ta87	104
AM300	AR	9735	140
AM300	AR	pfpk2	171
AM300	AR	poly2	101
AM300	AR	ta1	160
AM300	AR	ta109	176
AM300	AR	ta42	185
AM300	AR	ta81	122
AM300	AR	ta87	95
AM303	AR	9735	140
AM303	AR	9735	125
AM303	AR	pfpk2	165
AM303	AR	poly2	110
AM303	AR	ta1	166
AM303	AR	ta109	152
AM303	AR	ta42	200
AM303	AR	ta81	122
AM303	AR	ta87	104
AM304	AR	9735	140
AM304	AR	pfpk2	138
AM304	AR	poly2	110
AM304	AR	ta1	160
AM304	AR	ta109	164
AM304	AR	ta42	185
AM304	AR	ta81	122
AM305	AR	9735	140
AM305	AR	pfpk2	138
AM305	AR	poly2	107
AM305	AR	ta1	172
AM305	AR	ta109	164
AM305	AR	ta42	185
AM305	AR	ta81	119
AM305	AR	ta87	95
AM307	AR	9735	140
AM307	AR	pfpk2	168
AM307	AR	poly2	110
AM307	AR	ta109	161
AM307	AR	ta42	185
AM307	AR	ta81	125
AM307	AR	ta87	98
AM309	AR	9735	140
AM309	AR	pfpk2	168
AM309	AR	poly2	107
AM309	AR	ta1	166
AM309	AR	ta109	164
AM309	AR	ta42	185
AM309	AR	ta81	119
AM309	AR	ta87	104
AM321	AR	9735	140
AM321	AR	pfpk2	165
AM321	AR	poly2	137
AM321	AR	poly2	104
AM321	AR	ta109	164
AM321	AR	ta42	185
AM321	AR	ta81	119
AM321	AR	ta87	104
AM323	AR	9735	113
AM323	AR	pfpk2	171
AM323	AR	poly2	110
AM323	AR	ta1	160
AM323	AR	ta109	167
AM323	AR	ta42	185
AM323	AR	ta81	119
AM323	AR	ta87	101
AM325	AR	9735	140
AM325	AR	pfpk2	177
AM325	AR	poly2	107
AM325	AR	ta1	172
AM325	AR	ta109	176
AM325	AR	ta42	185
AM325	AR	ta87	89
AM329	AR	9735	140
AM329	AR	pfpk2	138
AM329	AR	poly2	107
AM329	AR	ta109	164
AM329	AR	ta42	185
AM329	AR	ta87	92
AM349	AR	9735	140
AM349	AR	pfpk2	177
AM349	AR	poly2	98
AM349	AR	ta1	160
AM349	AR	ta109	176
AM349	AR	ta42	185
AM349	AR	ta81	119
AM349	AR	ta87	95
AM352	AR	9735	140
AM352	AR	pfpk2	168
AM352	AR	poly2	104
AM352	AR	ta1	160
AM352	AR	ta109	176
AM352	AR	ta42	185
AM352	AR	ta81	134
AM352	AR	ta87	98
AM355	AR	9735	140
AM355	AR	pfpk2	174
AM355	AR	poly2	104
AM355	AR	ta1	163
AM355	AR	ta109	164
AM355	AR	ta42	185
AM355	AR	ta81	128
AM355	AR	ta87	92
AM356	AR	9735	140
AM356	AR	poly2	110
AM356	AR	ta1	184
AM356	AR	ta109	200
AM356	AR	ta42	245
AM356	AR	ta81	116
AM356	AR	ta87	104
AM362	AR	9735	140
AM362	AR	pfpk2	165
AM362	AR	poly2	107
AM362	AR	ta1	169
AM362	AR	ta109	173
AM362	AR	ta42	185
AM362	AR	ta81	131
AM362	AR	ta87	98
AM376	AR	9735	140
AM376	AR	pfpk2	180
AM376	AR	poly2	98
AM376	AR	ta1	154
AM376	AR	ta109	176
AM376	AR	ta42	185
AM376	AR	ta81	128
AM376	AR	ta87	107
AM378A	AR	9735	140
AM378A	AR	pfpk2	171
AM378A	AR	poly2	107
AM378A	AR	ta1	163
AM378A	AR	ta109	176
AM378A	AR	ta42	185
AM378A	AR	ta81	119
AM378A	AR	ta87	98
AM409	AR	9735	140
AM409	AR	pfpk2	183
AM409	AR	poly2	107
AM409	AR	ta1	190
AM409	AR	ta109	164
AM409	AR	ta42	185
AM409	AR	ta81	119
AM409	AR	ta87	119
AR13	AR	9735	140
AR13	AR	pfpk2	138
AR13	AR	poly2	140
AR13	AR	ta1	157
AR13	AR	ta109	143
AR13	AR	ta87	113
AR13	AR	ta87	104
AR154	AR	9735	140
AR154	AR	pfpk2	168
AR154	AR	pfpk2	138
AR154	AR	poly2	140
AR154	AR	poly2	110
AR154	AR	ta1	169
AR154	AR	ta109	161
AR154	AR	ta42	245
AR154	AR	ta81	131
AR154	AR	ta87	113
AR154	AR	ta87	95
AR155	AR	9735	140
AR155	AR	pfpk2	138
AR155	AR	poly2	140
AR155	AR	ta1	154
AR155	AR	ta109	122
AR155	AR	ta81	122
AR155	AR	ta87	113
AR155	AR	ta87	107
AR159	AR	pfpk2	171
AR159	AR	ta1	169
AR159	AR	ta109	164
AR159	AR	ta42	149
AR159	AR	ta81	131
AR159	AR	ta87	113
AR159	AR	ta87	98
AR177	AR	9735	110
AR177	AR	pfpk2	177
AR177	AR	poly2	104
AR177	AR	ta1	172
AR177	AR	ta109	188
AR177	AR	ta42	185
AR177	AR	ta81	119
AR177	AR	ta87	104
AR180	AR	9735	110
AR180	AR	pfpk2	195
AR180	AR	poly2	113
AR180	AR	ta1	172
AR180	AR	ta109	152
AR180	AR	ta42	230
AR180	AR	ta81	128
AR180	AR	ta87	104
AR183	AR	9735	113
AR183	AR	pfpk2	180
AR183	AR	poly2	116
AR183	AR	ta1	169
AR183	AR	ta109	161
AR183	AR	ta42	188
AR183	AR	ta81	128
AR183	AR	ta87	98
AR184	AR	9735	104
AR184	AR	pfpk2	171
AR184	AR	poly2	101
AR184	AR	ta1	169
AR184	AR	ta109	164
AR184	AR	ta42	200
AR184	AR	ta81	116
AR184	AR	ta87	104
AR197	AR	9735	140
AR197	AR	pfpk2	177
AR197	AR	poly2	101
AR197	AR	ta1	178
AR197	AR	ta109	173
AR197	AR	ta42	185
AR197	AR	ta81	134
AR197	AR	ta87	110
AR26	AR	9735	140
AR26	AR	pfpk2	138
AR26	AR	poly2	137
AR26	AR	ta1	154
AR26	AR	ta109	146
AR26	AR	ta109	125
AR26	AR	ta87	104
AR35	AR	9735	140
AR35	AR	pfpk2	141
AR35	AR	poly2	137
AR35	AR	ta1	154
AR35	AR	ta109	146
AR35	AR	ta109	125
AR35	AR	ta42	263
AR35	AR	ta42	146
AR35	AR	ta87	104
AR44	AR	9735	140
AR44	AR	pfpk2	138
AR44	AR	poly2	137
AR44	AR	ta1	157
AR44	AR	ta109	188
AR44	AR	ta81	149
AR44	AR	ta87	104
AR45	AR	9735	140
AR45	AR	pfpk2	138
AR45	AR	poly2	137
AR45	AR	ta1	157
AR45	AR	ta109	143
AR45	AR	ta109	125
AR45	AR	ta42	263
AR45	AR	ta42	149
AR45	AR	ta87	104
AR47	AR	9735	140
AR47	AR	pfpk2	141
AR47	AR	poly2	137
AR47	AR	ta1	157
AR47	AR	ta81	149
AR47	AR	ta87	110
AR70	AR	9735	110
AR70	AR	pfpk2	180
AR70	AR	poly2	113
AR70	AR	ta1	169
AR70	AR	ta109	167
AR70	AR	ta42	185
AR70	AR	ta81	122
AR70	AR	ta87	98
BO233	BO	9735	140
BO233	BO	pfpk2	171
BO233	BO	poly2	137
BO233	BO	poly2	107
BO233	BO	ta109	173
BO233	BO	ta42	185
BO233	BO	ta81	125
BO233	BO	ta87	110
BO237	BO	9735	140
BO237	BO	pfpk2	168
BO237	BO	poly2	137
BO237	BO	poly2	89
BO237	BO	ta1	160
BO237	BO	ta109	176
BO237	BO	ta42	185
BO237	BO	ta81	128
BO237	BO	ta87	95
BO239	BO	9735	140
BO239	BO	pfpk2	165
BO239	BO	poly2	137
BO239	BO	poly2	89
BO239	BO	ta1	172
BO239	BO	ta109	173
BO239	BO	ta42	185
BO239	BO	ta81	122
BO239	BO	ta87	104
BO241	BO	9735	140
BO241	BO	pfpk2	171
BO241	BO	poly2	107
BO241	BO	ta1	163
BO241	BO	ta109	164
BO241	BO	ta42	200
BO241	BO	ta81	125
BO241	BO	ta87	98
BO242	BO	9735	140
BO242	BO	pfpk2	165
BO242	BO	poly2	86
BO242	BO	ta1	175
BO242	BO	ta1	166
BO242	BO	ta109	164
BO242	BO	ta42	185
BO242	BO	ta81	125
BO242	BO	ta87	86
BO243	BO	9735	140
BO243	BO	pfpk2	195
BO243	BO	poly2	137
BO243	BO	poly2	89
BO243	BO	ta1	169
BO243	BO	ta109	164
BO243	BO	ta42	185
BO243	BO	ta81	122
BO243	BO	ta87	104
BO244	BO	9735	140
BO244	BO	pfpk2	171
BO244	BO	poly2	104
BO244	BO	ta1	178
BO244	BO	ta109	173
BO244	BO	ta42	200
BO244	BO	ta87	95
BO245	BO	9735	140
BO245	BO	pfpk2	171
BO245	BO	poly2	104
BO245	BO	ta1	172
BO245	BO	ta109	176
BO245	BO	ta42	185
BO245	BO	ta81	119
BO245	BO	ta87	95
BO248	BO	9735	140
BO248	BO	pfpk2	168
BO248	BO	poly2	137
BO248	BO	ta1	163
BO248	BO	ta109	188
BO248	BO	ta109	176
BO248	BO	ta42	185
BO248	BO	ta81	128
BO248	BO	ta81	113
BO248	BO	ta87	110
BO251	BO	9735	140
BO251	BO	pfpk2	165
BO251	BO	poly2	137
BO251	BO	ta1	169
BO251	BO	ta1	136
BO251	BO	ta109	161
BO251	BO	ta42	185
BO251	BO	ta81	128
BO251	BO	ta87	92
BO254	BO	9735	140
BO254	BO	pfpk2	174
BO254	BO	poly2	137
BO254	BO	ta1	163
BO254	BO	ta109	188
BO254	BO	ta42	185
BO254	BO	ta81	128
BO254	BO	ta87	95
BO255	BO	9735	140
BO255	BO	pfpk2	168
BO255	BO	poly2	98
BO255	BO	ta1	160
BO255	BO	ta109	176
BO255	BO	ta109	164
BO255	BO	ta42	185
BO255	BO	ta81	122
BO255	BO	ta87	98
BO259	BO	9735	140
BO259	BO	pfpk2	186
BO259	BO	poly2	98
BO259	BO	ta1	166
BO259	BO	ta109	164
BO259	BO	ta42	185
BO259	BO	ta81	125
BO260	BO	9735	140
BO260	BO	pfpk2	168
BO260	BO	poly2	137
BO260	BO	ta1	169
BO260	BO	ta109	176
BO260	BO	ta42	185
BO260	BO	ta81	128
BO260	BO	ta87	95
BO262	BO	9735	140
BO262	BO	pfpk2	168
BO262	BO	poly2	137
BO262	BO	ta1	178
BO262	BO	ta109	173
BO262	BO	ta42	188
BO262	BO	ta81	131
BO262	BO	ta87	104
BO265	BO	9735	140
BO265	BO	pfpk2	174
BO265	BO	poly2	137
BO265	BO	ta1	184
BO265	BO	ta109	164
BO265	BO	ta42	185
BO265	BO	ta81	128
BO265	BO	ta87	101
BO266	BO	9735	140
BO266	BO	pfpk2	168
BO266	BO	poly2	137
BO266	BO	ta1	169
BO266	BO	ta109	176
BO266	BO	ta42	185
BO266	BO	ta81	128
BO266	BO	ta87	95
BO281	BO	9735	140
BO281	BO	pfpk2	165
BO281	BO	poly2	107
BO281	BO	ta1	169
BO281	BO	ta109	185
BO281	BO	ta42	188
BO281	BO	ta81	122
BO281	BO	ta87	101
BO282	BO	9735	140
BO282	BO	pfpk2	174
BO282	BO	poly2	107
BO282	BO	ta1	175
BO282	BO	ta109	164
BO282	BO	ta42	185
BO282	BO	ta81	119
BO282	BO	ta87	107
BO284	BO	9735	140
BO284	BO	pfpk2	174
BO284	BO	poly2	95
BO284	BO	ta1	160
BO284	BO	ta109	161
BO284	BO	ta42	185
BO284	BO	ta81	119
BO284	BO	ta87	98
BO286	BO	9735	140
BO286	BO	pfpk2	195
BO286	BO	poly2	107
BO286	BO	ta1	166
BO286	BO	ta109	200
BO286	BO	ta42	185
BO286	BO	ta81	119
BO286	BO	ta87	107
BO290	BO	9735	140
BO290	BO	pfpk2	180
BO290	BO	poly2	137
BO290	BO	ta1	205
BO290	BO	ta1	184
BO290	BO	ta109	188
BO290	BO	ta109	155
BO290	BO	ta42	188
BO290	BO	ta81	125
BO290	BO	ta87	89
BO291	BO	9735	140
BO291	BO	pfpk2	171
BO291	BO	poly2	137
BO291	BO	ta1	175
BO291	BO	ta109	161
BO291	BO	ta42	185
BO291	BO	ta81	128
BO291	BO	ta87	92
BO298	BO	9735	140
BO298	BO	pfpk2	171
BO298	BO	poly2	95
BO298	BO	ta1	178
BO298	BO	ta109	173
BO298	BO	ta109	161
BO298	BO	ta42	200
BO298	BO	ta42	185
BO298	BO	ta81	125
BO298	BO	ta87	95
BO300	BO	9735	140
BO300	BO	pfpk2	168
BO300	BO	poly2	137
BO300	BO	poly2	107
BO300	BO	ta1	166
BO300	BO	ta109	173
BO300	BO	ta42	185
BO300	BO	ta81	125
BO300	BO	ta87	104
BO305	BO	9735	140
BO305	BO	pfpk2	168
BO305	BO	poly2	137
BO305	BO	ta1	172
BO305	BO	ta109	164
BO305	BO	ta42	185
BO305	BO	ta81	125
BO305	BO	ta87	98
BO311	BO	9735	140
BO311	BO	pfpk2	177
BO311	BO	poly2	137
BO311	BO	ta1	160
BO311	BO	ta109	164
BO311	BO	ta42	185
BO311	BO	ta81	134
BO311	BO	ta87	110
BO312	BO	9735	140
BO312	BO	pfpk2	168
BO312	BO	poly2	107
BO312	BO	ta1	172
BO312	BO	ta109	161
BO312	BO	ta42	200
BO312	BO	ta81	119
BO312	BO	ta87	98
BO313	BO	9735	140
BO313	BO	pfpk2	174
BO313	BO	poly2	137
BO313	BO	ta1	160
BO313	BO	ta109	164
BO313	BO	ta42	185
BO313	BO	ta81	122
BO313	BO	ta87	98
BO315	BO	9735	140
BO315	BO	pfpk2	171
BO315	BO	poly2	137
BO315	BO	ta1	169
BO315	BO	ta109	176
BO315	BO	ta109	164
BO315	BO	ta42	200
BO315	BO	ta81	131
BO315	BO	ta87	104
BO316	BO	9735	140
BO316	BO	pfpk2	177
BO316	BO	poly2	110
BO316	BO	ta1	169
BO316	BO	ta109	176
BO316	BO	ta109	161
BO316	BO	ta42	185
BO316	BO	ta81	128
BO316	BO	ta87	101
BO319	BO	9735	140
BO319	BO	pfpk2	168
BO319	BO	poly2	107
BO319	BO	ta1	133
BO319	BO	ta109	164
BO319	BO	ta42	185
BO319	BO	ta81	131
BO319	BO	ta87	98
BO321	BO	9735	140
BO321	BO	pfpk2	168
BO321	BO	poly2	107
BO321	BO	ta1	169
BO321	BO	ta109	161
BO321	BO	ta42	185
BO321	BO	ta81	128
BO321	BO	ta81	116
BO321	BO	ta87	110
BO324	BO	9735	140
BO324	BO	pfpk2	165
BO324	BO	poly2	113
BO324	BO	ta1	187
BO324	BO	ta1	160
BO324	BO	ta109	179
BO324	BO	ta42	185
BO324	BO	ta81	119
BO324	BO	ta87	101
BO327	BO	9735	140
BO327	BO	pfpk2	174
BO327	BO	poly2	110
BO327	BO	ta1	133
BO327	BO	ta109	164
BO327	BO	ta42	185
BO327	BO	ta81	119
BO327	BO	ta87	95
BO338	BO	9735	140
BO338	BO	pfpk2	168
BO338	BO	poly2	101
BO338	BO	ta1	172
BO338	BO	ta109	176
BO338	BO	ta42	185
BO338	BO	ta81	131
BO338	BO	ta81	122
BO338	BO	ta87	104
BO339	BO	9735	140
BO339	BO	pfpk2	177
BO339	BO	poly2	101
BO339	BO	ta1	178
BO339	BO	ta109	161
BO339	BO	ta42	185
BO339	BO	ta81	128
BO339	BO	ta87	107
BO348	BO	9735	140
BO348	BO	pfpk2	177
BO348	BO	poly2	98
BO348	BO	ta1	160
BO348	BO	ta109	176
BO348	BO	ta42	176
BO348	BO	ta81	125
BO348	BO	ta87	101
BO361	BO	9735	140
BO361	BO	pfpk2	177
BO361	BO	poly2	98
BO361	BO	ta1	178
BO361	BO	ta109	164
BO361	BO	ta42	185
BO361	BO	ta81	113
BO361	BO	ta87	101
BO372	BO	9735	140
BO372	BO	pfpk2	168
BO372	BO	poly2	107
BO372	BO	ta1	172
BO372	BO	ta109	164
BO372	BO	ta42	185
BO372	BO	ta81	119
BO372	BO	ta87	89
BO373	BO	9735	140
BO373	BO	pfpk2	174
BO373	BO	poly2	104
BO373	BO	ta1	166
BO373	BO	ta109	161
BO373	BO	ta42	185
BO373	BO	ta81	125
BO373	BO	ta87	107
BO375	BO	9735	140
BO375	BO	pfpk2	174
BO375	BO	poly2	101
BO375	BO	ta1	160
BO375	BO	ta109	161
BO375	BO	ta42	185
BO375	BO	ta81	122
BO375	BO	ta87	98
BO380	BO	9735	140
BO380	BO	pfpk2	174
BO380	BO	poly2	107
BO380	BO	ta1	184
BO380	BO	ta109	173
BO380	BO	ta42	185
BO380	BO	ta81	131
BO380	BO	ta87	101
BO381	BO	9735	140
BO381	BO	pfpk2	168
BO381	BO	poly2	104
BO381	BO	ta1	172
BO381	BO	ta109	161
BO381	BO	ta42	185
BO381	BO	ta81	116
BO381	BO	ta87	101
BO381	BO	ta87	89
BO387	BO	9735	140
BO387	BO	pfpk2	168
BO387	BO	poly2	107
BO387	BO	ta1	175
BO387	BO	ta109	176
BO387	BO	ta42	185
BO387	BO	ta81	128
BO387	BO	ta87	104
BO388	BO	9735	140
BO388	BO	poly2	98
BO388	BO	ta1	139
BO388	BO	ta109	161
BO388	BO	ta42	185
BO388	BO	ta81	128
BO388	BO	ta87	101
BO389	BO	9735	140
BO389	BO	pfpk2	177
BO389	BO	poly2	104
BO389	BO	ta1	196
BO389	BO	ta1	166
BO389	BO	ta109	155
BO389	BO	ta42	185
BO389	BO	ta81	122
BO389	BO	ta87	107
BO390	BO	9735	140
BO390	BO	pfpk2	180
BO390	BO	poly2	101
BO390	BO	ta1	136
BO390	BO	ta109	161
BO390	BO	ta42	185
BO390	BO	ta81	131
BO390	BO	ta87	104
BO392	BO	9735	140
BO392	BO	pfpk2	168
BO392	BO	poly2	110
BO392	BO	ta1	175
BO392	BO	ta109	161
BO392	BO	ta42	185
BO392	BO	ta81	131
BO392	BO	ta87	98
BO393	BO	9735	140
BO393	BO	pfpk2	180
BO393	BO	pfpk2	171
BO393	BO	poly2	113
BO393	BO	ta1	166
BO393	BO	ta109	173
BO393	BO	ta42	185
BO393	BO	ta81	128
BO393	BO	ta87	107
BO395	BO	9735	140
BO395	BO	pfpk2	174
BO395	BO	poly2	110
BO395	BO	ta1	166
BO395	BO	ta109	176
BO395	BO	ta42	185
BO395	BO	ta81	131
BO395	BO	ta87	104
BO396	BO	9735	140
BO396	BO	pfpk2	168
BO396	BO	poly2	110
BO396	BO	ta1	133
BO396	BO	ta109	161
BO396	BO	ta42	185
BO396	BO	ta81	125
BO396	BO	ta87	107
BO400	BO	9735	140
BO400	BO	pfpk2	177
BO400	BO	poly2	107
BO400	BO	ta1	166
BO400	BO	ta109	161
BO400	BO	ta42	185
BO400	BO	ta81	110
BO400	BO	ta87	98
BO401	BO	9735	140
BO401	BO	pfpk2	168
BO401	BO	poly2	104
BO401	BO	ta1	160
BO401	BO	ta109	188
BO401	BO	ta42	185
BO401	BO	ta81	119
BO401	BO	ta87	98
BO404	BO	9735	140
BO404	BO	pfpk2	180
BO404	BO	poly2	101
BO404	BO	ta1	172
BO404	BO	ta1	154
BO404	BO	ta109	164
BO404	BO	ta42	185
BO404	BO	ta81	122
BO404	BO	ta87	107
BO413	BO	9735	140
BO413	BO	pfpk2	168
BO413	BO	poly2	107
BO413	BO	ta1	160
BO413	BO	ta109	176
BO413	BO	ta42	200
BO413	BO	ta81	119
BO413	BO	ta87	95
BO417	BO	9735	140
BO417	BO	pfpk2	180
BO417	BO	poly2	107
BO417	BO	ta1	172
BO417	BO	ta109	176
BO417	BO	ta42	200
BO417	BO	ta81	125
BO417	BO	ta87	95
BO421	BO	9735	140
BO421	BO	pfpk2	174
BO421	BO	poly2	107
BO421	BO	ta1	187
BO421	BO	ta109	176
BO421	BO	ta42	185
BO421	BO	ta81	125
BO421	BO	ta87	95
BO422	BO	9735	140
BO422	BO	pfpk2	174
BO422	BO	poly2	98
BO422	BO	ta1	175
BO422	BO	ta109	164
BO422	BO	ta42	185
BO422	BO	ta81	119
BO422	BO	ta87	107
BO423	BO	9735	140
BO423	BO	pfpk2	174
BO423	BO	poly2	104
BO423	BO	ta1	163
BO423	BO	ta109	176
BO423	BO	ta42	185
BO423	BO	ta81	128
BO423	BO	ta87	98
BO424	BO	9735	140
BO424	BO	pfpk2	171
BO424	BO	poly2	107
BO424	BO	ta1	160
BO424	BO	ta109	164
BO424	BO	ta42	188
BO424	BO	ta42	185
BO424	BO	ta81	122
BO424	BO	ta87	98
BO426	BO	9735	140
BO426	BO	pfpk2	171
BO426	BO	poly2	104
BO426	BO	ta1	181
BO426	BO	ta109	188
BO426	BO	ta42	185
BO426	BO	ta81	131
BO426	BO	ta87	92
BO428	BO	9735	140
BO428	BO	pfpk2	177
BO428	BO	poly2	110
BO428	BO	ta1	169
BO428	BO	ta109	197
BO428	BO	ta42	185
BO428	BO	ta81	125
BO428	BO	ta87	107
BO432	BO	9735	140
BO432	BO	pfpk2	168
BO432	BO	poly2	107
BO432	BO	ta1	172
BO432	BO	ta109	164
BO432	BO	ta42	185
BO432	BO	ta81	122
BO432	BO	ta87	107
BO435	BO	9735	140
BO435	BO	pfpk2	168
BO435	BO	poly2	110
BO435	BO	ta1	172
BO435	BO	ta109	161
BO435	BO	ta42	185
BO435	BO	ta81	119
BO435	BO	ta87	107
BO436	BO	9735	140
BO436	BO	pfpk2	168
BO436	BO	poly2	104
BO436	BO	ta1	172
BO436	BO	ta109	164
BO436	BO	ta42	185
BO436	BO	ta81	119
BO436	BO	ta87	107
BO437	BO	9735	140
BO437	BO	pfpk2	168
BO437	BO	poly2	107
BO437	BO	ta1	172
BO437	BO	ta109	164
BO437	BO	ta42	185
BO437	BO	ta81	128
BO437	BO	ta87	107
BO438	BO	9735	140
BO438	BO	poly2	107
BO438	BO	ta1	172
BO438	BO	ta109	164
BO438	BO	ta42	185
BO438	BO	ta81	119
BO438	BO	ta87	107
BO439	BO	9735	140
BO439	BO	pfpk2	174
BO439	BO	poly2	95
BO439	BO	ta1	160
BO439	BO	ta109	161
BO439	BO	ta42	185
BO439	BO	ta81	125
BO439	BO	ta87	107
BO440	BO	9735	140
BO440	BO	pfpk2	174
BO440	BO	poly2	137
BO440	BO	poly2	101
BO440	BO	ta1	166
BO440	BO	ta109	164
BO440	BO	ta109	161
BO440	BO	ta42	185
BO440	BO	ta81	119
BO440	BO	ta87	104
BO441	BO	9735	140
BO441	BO	pfpk2	177
BO441	BO	poly2	104
BO441	BO	ta1	166
BO441	BO	ta109	173
BO441	BO	ta42	185
BO441	BO	ta81	131
BO441	BO	ta87	98
BO444	BO	9735	140
BO444	BO	pfpk2	168
BO444	BO	poly2	104
BO444	BO	ta1	172
BO444	BO	ta109	164
BO444	BO	ta42	188
BO444	BO	ta81	128
BO444	BO	ta87	104
BO446	BO	9735	140
BO446	BO	pfpk2	168
BO446	BO	poly2	104
BO446	BO	ta1	166
BO446	BO	ta109	188
BO446	BO	ta42	200
BO446	BO	ta81	122
BO446	BO	ta87	98
BO448	BO	9735	140
BO448	BO	pfpk2	168
BO448	BO	poly2	107
BO448	BO	ta1	172
BO448	BO	ta109	176
BO448	BO	ta109	164
BO448	BO	ta42	185
BO448	BO	ta81	113
BO448	BO	ta87	98
BU1013	BU	pfpk2	174
BU1013	BU	ta1	181
BU1013	BU	ta109	185
BU1013	BU	ta42	188
BU1013	BU	ta81	119
BU1013	BU	ta87	95
BU831	BU	9735	140
BU831	BU	poly2	110
BU831	BU	ta1	172
BU831	BU	ta109	170
BU831	BU	ta42	176
BU831	BU	ta81	125
BU831	BU	ta87	104
BU841	BU	9735	140
BU841	BU	poly2	104
BU841	BU	ta1	190
BU841	BU	ta109	164
BU841	BU	ta42	185
BU841	BU	ta81	134
BU841	BU	ta87	107
BU843	BU	9735	140
BU843	BU	pfpk2	168
BU843	BU	poly2	98
BU843	BU	ta1	163
BU843	BU	ta109	176
BU843	BU	ta42	185
BU843	BU	ta81	119
BU843	BU	ta87	107
BU844	BU	9735	119
BU844	BU	pfpk2	165
BU844	BU	poly2	98
BU844	BU	ta1	175
BU844	BU	ta109	185
BU844	BU	ta42	188
BU844	BU	ta81	119
BU844	BU	ta87	104
BU845	BU	poly2	107
BU845	BU	ta1	172
BU845	BU	ta109	185
BU845	BU	ta42	185
BU845	BU	ta81	122
BU845	BU	ta87	101
BU846	BU	9735	140
BU846	BU	poly2	104
BU846	BU	ta1	199
BU846	BU	ta109	173
BU846	BU	ta42	185
BU846	BU	ta81	122
BU846	BU	ta87	104
BU852	BU	9735	140
BU852	BU	poly2	98
BU852	BU	ta109	161
BU852	BU	ta42	185
BU852	BU	ta81	125
BU852	BU	ta87	107
BU854	BU	9735	140
BU854	BU	poly2	107
BU854	BU	ta1	169
BU854	BU	ta109	173
BU854	BU	ta42	185
BU854	BU	ta81	119
BU854	BU	ta87	104
BU858	BU	9735	140
BU858	BU	poly2	107
BU858	BU	ta1	160
BU858	BU	ta109	161
BU858	BU	ta42	185
BU858	BU	ta81	122
BU858	BU	ta87	98
BU859	BU	9735	140
BU859	BU	pfpk2	177
BU859	BU	poly2	110
BU859	BU	ta1	172
BU859	BU	ta109	161
BU859	BU	ta42	185
BU859	BU	ta81	119
BU859	BU	ta87	98
BU862	BU	pfpk2	165
BU862	BU	ta1	160
BU862	BU	ta109	173
BU862	BU	ta42	200
BU862	BU	ta81	131
BU862	BU	ta87	101
BU863	BU	poly2	101
BU863	BU	ta1	175
BU863	BU	ta109	173
[truncated: 13,332 more rows]
