# Supplementary material for: Implementing landscape genetics in molecular epidemiology to determine drivers of vector-borne disease: A malaria case study
Source: Mol Ecol. Author manuscript; Available in PMC 2023 Dec 4. (PMC10694861; doi:10.1111/mec.16846)
Supplement: upplemental Table S3 [file NIHMS1941384-supplement-upplemental_Table_S3.csv]

Site Name	Site ID	Long.	Lat.	No. Samples
Chulaimbo	CH	34.6382	-0.037820000000000006	48
Yala	YA	34.53705	0.09982999999999997	59
Simenya	SI	34.36227	0.15388999999999994	39
Sega	SE	34.2283	0.24960000000000004	65
Busia	BU	34.11714	0.44630000000000003	40
lPali	PA	34.58017	0.04966	32
Shitsitswi	ST	34.50504	0.2617499999999999	111
Kabula	KA	34.52807	0.48859	72
Mayanja	MY	34.51687	0.6502	52
Chwele	CW	34.57798	0.73617	62
Ng'iya (Ngia)	NG	34.3727	0.043100000000000006	87
Boro	BO	34.23919000000001	0.08602999999999997	74
Ruambwa	RW	34.09	0.12925000000000003	38
Port Victoria (Bunyala)	VI	33.9732	0.099	125
Sio Port	SP	34.02169	0.22247	21
Kanyawegi	KW	34.611	-0.11333	64
Akala	AK	34.42161	-0.05917999999999999	107
Osieko	OS	34.0155	-0.028199999999999992	34
Emutete	EM	34.6457	0.042400000000000014	41
Iguhu	IG	34.74669000000001	0.16361000000000003	80
Malava	MA	34.85415	0.44506999999999997	12
Webuye	WE	34.76480000000001	0.6093	7
Kamukuywa	KM	34.79113	0.7798099999999999	16
Miwani	MW	34.97639	-0.05861	34
Kaimosi	KS	34.84599000000001	0.12716	15
Kapsabet	KP	35.115	0.20299999999999996	8
Eldoret	EL	35.2664	0.5353999999999999	5
Soy	SO	35.14405	0.6776199999999999	29
Kitale	KT	35.00226000000001	1.0191000000000001	11
Mwihila	MH	34.61579	0.17731000000000002	28
Lugulu	LU	34.30416	0.3930999999999999	58
Amukura	AR	34.27201	0.5745699999999998	51
Chemasiri	CM	34.39363	0.73585	21
Sikubale	SB	34.68448	0.47774	20
Sarora	SR	34.99877	0.4649	10
Kericho	KR	35.28184	-0.36601999999999985	8
Kendu Bay	KB	34.65009	-0.37122	22
Homa Bay	HB	34.45925	-0.5330000000000001	15
Luanda	LD	34.2192	-0.8114999999999999	26
Paulo	PL	34.6	-0.7666699999999999	8
Keroka	KK	34.94888	-0.7809999999999999	5
Migori	MI	34.46667	-1.06667	28
Kilgoris	KG	34.87599	-1.0075599999999998	11
Mukhobola	MU	34.02977	0.07874000000000002	105
