# Supplementary material for: Implementing landscape genetics in molecular epidemiology to determine drivers of vector-borne disease: A malaria case study
Source: Mol Ecol. Author manuscript; Available in PMC 2023 Dec 4. (PMC10694861; doi:10.1111/mec.16846)
Supplement: upplemental Table S4 [file NIHMS1941384-supplement-upplemental_Table_S4.csv]

Distance Class (km)	No. Samps.	Mantel corr.	p
17.20715897332062	166	0.12135340691978036	0.009
38.25688231017258	318	0.14396757449851674	0.002
59.30660564702453	368	0.08503167453082104	0.018
80.3563289838765	332	0.04333472693569147	0.133
101.40605232072843	244	-0.11172397123751153	0.005
122.45577565758039	182	-0.11709162481512501	0.012
