# Supplementary material for: Implementing landscape genetics in molecular epidemiology to determine drivers of vector-borne disease: A malaria case study
Source: Mol Ecol. Author manuscript; Available in PMC 2023 Dec 4. (PMC10694861; doi:10.1111/mec.16846)
Supplement: upplemental Table S5 [file NIHMS1941384-supplement-upplemental_Table_S5.csv]

Surface	avg.AIC	avg.AICc	avg.weight	avg.rank	avg.R2m	avg.LL	avg.RMSE	n	Percent.top	k	Rep. Num.
Lake Victoria	-1009.93	-1009.1	0.405384	1.719	0.0730592	507.963	0.0812545	655	65.5	3	2
Friction to Human Movement (w/o motorized)	-1008.45	-1007.02	0.135658	3.044	0.0915096	508.226	0.0812314	30	3	4	2
Lake Victoria and Land Surface Temperature	-1009.51	-1006.28	0.134074	3.646	0.14503	510.755	0.0810902	119	11.9	6	2
Lake Victoria	-1006.24	-1005.41	0.377974	1.858	0.0699414	506.12	0.0815265	588	58.8	3	1
Land Surface Temperature	-1006.04	-1004.61	0.135373	5.611	0.160943	507.021	0.0815928	158	15.8	4	2
Elevation and Lake Victoria	-1007.04	-1003.81	0.0427961	6.444	0.138308	509.518	0.0812428	6	0.6	6	2
Friction to Human Movement (w/o motorized)	-1005.13	-1003.7	0.157158	2.968	0.100912	506.563	0.0814369	86	8.6	4	1
Lake Victoria and Land Surface Temperature	-1005.91	-1002.68	0.128065	3.726	0.136921	508.955	0.0813609	110	11	6	1
Lake Victoria and Friction to Human Movement (w/o motorized)	-1005.48	-1002.25	0.0138092	8.141	0.0948821	508.742	0.0811188	0	0	6	2
Land Surface Temperature and Friction to Human Movement (w/o motorized)	-1006.36	-1001.88	0.0128532	8.746	0.138239	510.181	0.081162	0	0	7	2
Distance	-1001.88	-1001.48	0.0463047	9.931	0.0375469	502.938	0.082085	26	2.6	2	2
Land Surface Temperature	-1002.77	-1001.34	0.151646	5.24	0.159513	505.386	0.0818398	194	19.4	4	1
Elevation and Lake Victoria	-1004.46	-1001.23	0.0535114	5.297	0.138018	508.231	0.0814868	0	0	6	1
Lake Victoria and Precipitation	-1004.2	-1000.97	0.00909158	10.715	0.0541262	508.101	0.0810029	1	0.1	6	2
Lake Victoria and Friction to Human Movement (w/ motorized)	-1003.95	-1000.72	0.00614637	11.185	0.072777	507.975	0.0812442	0	0	6	2
Elevation and Friction to Human Movement (w/o motorized)	-1004.85	-1000.37	0.00803278	11.294	0.179539	509.427	0.0812588	0	0	7	2
Lake Victoria and Friction to Human Movement (w/o motorized)	-1001.79	-998.56	0.0123092	8.343	0.0917418	506.895	0.0813919	0	0	6	1
Elevation	-999.913	-998.484	0.00930576	14.962	0.092121	503.957	0.0820723	0	0	4	2
Distance	-998.842	-998.442	0.0468444	9.008	0.0356336	501.421	0.0823096	13	1.3	2	1
Land Surface Temperature and Precipitation	-1002.76	-998.277	0.0036422	14.851	0.21729	508.378	0.0815913	0	0	7	2
Friction to Human Movement (w/ motorized) and Friction to Human Movement (w/o motorized)	-1002.65	-998.168	0.00182789	15.471	0.106665	508.324	0.0811701	0	0	7	2
Friction to Human Movement (w/ motorized)	-999.363	-997.935	0.0199086	16.707	0.126297	503.682	0.0814115	5	0.5	4	2
Precipitation and Friction to Human Movement (w/o motorized)	-1001.71	-997.226	0.00154427	17.299	0.114502	507.853	0.0810499	0	0	7	2
Lake Victoria and Friction to Human Movement (w/ motorized)	-1000.39	-997.157	0.0062228	11.004	0.0709687	506.194	0.0814724	0	0	6	1
Lake Victoria and Precipitation	-1000.35	-997.122	0.00674467	10.85	0.0510818	506.176	0.0812895	0	0	6	1
Precipitation	-998.217	-996.789	0.005668	18.738	0.0948411	503.109	0.0821156	0	0	4	2
Land Surface Temperature and Friction to Human Movement (w/o motorized)	-1001.08	-996.604	0.0075456	10.636	0.163404	507.542	0.0814991	0	0	7	1
Elevation and Friction to Human Movement (w/o motorized)	-1000.76	-996.285	0.00730172	11.564	0.195413	507.382	0.0815465	0	0	7	1
Lake Victoria, Land Surface Temperature, and Friction to Human Movement (w/o motorized)	-1003.65	-995.823	7.20632e-4	19.316	0.137411	510.825	0.0810871	0	0	9	2
Lake Victoria, Land Surface Temperature, and Friction to Human Movement (w/ motorized)	-1003.56	-995.733	6.87276e-4	19.815	0.139799	510.779	0.0810905	0	0	9	2
Elevation, Lake Victoria, and Land Surface Temperature	-1003.55	-995.728	6.86014e-4	19.994	0.140467	510.777	0.0810906	0	0	9	2
Lake Victoria, Land Surface Temperature, and Precipitation	-1003.55	-995.722	6.83482e-4	20.25	0.14104	510.774	0.0810902	0	0	9	2
Elevation and Land Surface Temperature	-1000.02	-995.541	0.0014556	20.72	0.162068	507.011	0.0815927	0	0	7	2
Friction to Human Movement (w/ motorized)	-996.389	-994.961	0.0211655	15.693	0.12058	502.195	0.0816643	9	0.9	4	1
Elevation, Lake Victoria, and Precipitation	-1002.35	-994.527	4.22904e-4	22.886	0.199676	510.177	0.0813174	0	0	9	2
Elevation, Lake Victoria, and Friction to Human Movement (w/o motorized)	-1002.32	-994.497	4.21545e-4	23.35	0.163088	510.161	0.0812066	0	0	9	2
Land Surface Temperature and Precipitation	-998.905	-994.425	0.00325972	15.205	0.203559	506.453	0.0818668	0	0	7	1
Land Surface Temperature and Friction to Human Movement (w/ motorized)	-998.586	-994.106	6.76759e-4	23.787	0.10541	506.293	0.0815803	0	0	7	2
Precipitation and Friction to Human Movement (w/o motorized)	-998.36	-993.88	0.00141042	16.719	0.100833	506.18	0.0813325	0	0	7	1
Elevation and Precipitation	-998.187	-993.707	6.72645e-4	24.698	0.220586	506.094	0.0820056	0	0	7	2
Precipitation	-994.975	-993.547	0.00518424	17.807	0.0810697	501.488	0.0823507	0	0	4	1
Elevation and Friction to Human Movement (w/ motorized)	-997.989	-993.509	9.04231e-4	25.336	0.127372	505.995	0.0815542	0	0	7	2
Friction to Human Movement (w/ motorized) and Friction to Human Movement (w/o motorized)	-997.945	-993.465	0.00118996	17.665	0.116606	505.972	0.0815161	0	0	7	1
Elevation	-994.842	-993.413	0.00379068	17.826	0.0356336	501.421	0.0823096	0	0	4	1
Elevation, Lake Victoria, and Friction to Human Movement (w/ motorized)	-1001.07	-993.242	1.57517e-4	26.228	0.18534	509.534	0.081238	0	0	9	2
Elevation and Land Surface Temperature	-996.965	-992.485	0.00175368	19.821	0.151081	505.482	0.0818356	0	0	7	1
Lake Victoria, Land Surface Temperature, and Friction to Human Movement (w/ motorized)	-999.92	-992.094	6.44094e-4	19.979	0.134922	508.96	0.0813623	0	0	9	1
Lake Victoria, Land Surface Temperature, and Precipitation	-999.919	-992.093	6.43508e-4	20.014	0.135304	508.959	0.0813619	0	0	9	1
Elevation, Lake Victoria, and Land Surface Temperature	-999.918	-992.092	6.43248e-4	20.147	0.13553	508.959	0.0813618	0	0	9	1
Lake Victoria, Land Surface Temperature, and Friction to Human Movement (w/o motorized)	-999.886	-992.06	6.05723e-4	20.503	0.137663	508.943	0.0813599	0	0	9	1
Land Surface Temperature and Friction to Human Movement (w/ motorized)	-996.535	-992.055	0.00111181	20.899	0.123483	505.267	0.0818718	0	0	7	1
Lake Victoria, Friction to Human Movement (w/ motorized), and Friction to Human Movement (w/o motorized)	-999.482	-991.655	6.88974e-5	29.148	0.0945654	508.741	0.0811198	0	0	9	2
Lake Victoria, Precipitation, and Friction to Human Movement (w/o motorized)	-999.458	-991.632	6.18626e-5	29.212	0.0741957	508.729	0.081045	0	0	9	2
Lake Victoria, Precipitation, and Friction to Human Movement (w/ motorized)	-999.048	-991.222	5.94942e-5	30.419	0.0550516	508.524	0.0809823	0	0	9	2
Precipitation and Friction to Human Movement (w/ motorized)	-995.689	-991.209	2.01545e-4	30.462	0.106977	504.844	0.0814483	0	0	7	2
Elevation, Lake Victoria, and Precipitation	-998.848	-991.022	3.57078e-4	22.914	0.187447	508.424	0.0815805	0	0	9	1
Elevation, Lake Victoria, and Friction to Human Movement (w/o motorized)	-998.723	-990.897	3.74079e-4	23.75	0.157333	508.362	0.0814746	0	0	9	1
Elevation and Precipitation	-995.135	-990.655	7.40146e-4	23.984	0.218571	504.568	0.0822402	0	0	7	1
Elevation, Lake Victoria, and Friction to Human Movement (w/ motorized)	-998.372	-990.546	2.43351e-4	24.474	0.141064	508.186	0.0814898	0	0	9	1
Elevation and Friction to Human Movement (w/ motorized)	-994.606	-990.126	8.21149e-4	24.988	0.11327	504.303	0.0817978	0	0	7	1
Elevation, Precipitation, and Friction to Human Movement (w/o motorized)	-999.391	-989.391	3.37208e-5	33.177	0.209461	509.695	0.0812877	0	0	10	2
Land Surface Temperature, Precipitation, and Friction to Human Movement (w/o motorized)	-999.302	-989.302	3.11228e-5	33.383	0.200484	509.651	0.0811242	0	0	10	2
Elevation, Friction to Human Movement (w/ motorized), and Friction to Human Movement (w/o motorized)	-999.158	-989.158	2.85033e-5	33.993	0.174675	509.579	0.0812387	0	0	10	2
Lake Victoria, Precipitation, and Friction to Human Movement (w/o motorized)	-996.955	-989.129	1.31377e-4	27.479	0.0688998	507.478	0.0811687	0	0	9	1
Elevation, Land Surface Temperature, and Friction to Human Movement (w/o motorized)	-998.769	-988.769	2.89272e-5	34.629	0.192344	509.384	0.0812852	0	0	10	2
Lake Victoria, Friction to Human Movement (w/ motorized), and Friction to Human Movement (w/o motorized)	-995.786	-987.96	6.14063e-5	29.896	0.0916378	506.893	0.0813928	0	0	9	1
Land Surface Temperature, Friction to Human Movement (w/ motorized), and Friction to Human Movement (w/o motorized)	-997.869	-987.869	1.78525e-5	36.999	0.170507	508.934	0.0812763	0	0	10	2
Precipitation and Friction to Human Movement (w/ motorized)	-992.159	-987.679	2.38615e-4	30.272	0.0988647	503.079	0.0816968	0	0	7	1
Precipitation, Friction to Human Movement (w/ motorized), and Friction to Human Movement (w/o motorized)	-997.159	-987.159	6.98237e-6	38.117	0.0955628	508.58	0.081089	0	0	10	2
Elevation, Land Surface Temperature, and Precipitation	-997.027	-987.027	1.34219e-5	38.305	0.214167	508.513	0.0815791	0	0	10	2
Lake Victoria, Precipitation, and Friction to Human Movement (w/ motorized)	-994.655	-986.829	4.0049e-5	32.309	0.0514447	506.327	0.0812873	0	0	9	1
Land Surface Temperature, Friction to Human Movement (w/ motorized), and Friction to Human Movement (w/o motorized)	-996.406	-986.406	4.12496e-5	32.061	0.176348	508.203	0.0813706	0	0	10	1
Land Cover	-998.489	-985.917	5.1698e-4	38.806	0.259375	510.244	0.081242	0	0	11	2
Land Surface Temperature, Precipitation, and Friction to Human Movement (w/ motorized)	-995.774	-985.774	7.55466e-6	41.262	0.174202	507.887	0.0817073	0	0	10	2
Elevation, Precipitation, and Friction to Human Movement (w/o motorized)	-995.716	-985.716	3.69786e-5	33.465	0.215424	507.858	0.0815792	0	0	10	1
Elevation, Land Surface Temperature, and Friction to Human Movement (w/o motorized)	-995.429	-985.429	3.63216e-5	34.008	0.194823	507.714	0.0815417	0	0	10	1
Elevation, Friction to Human Movement (w/ motorized), and Friction to Human Movement (w/o motorized)	-994.866	-984.866	2.26012e-5	35.743	0.178074	507.433	0.0815287	0	0	10	1
Elevation, Precipitation, and Friction to Human Movement (w/ motorized)	-994.561	-984.561	4.14501e-6	42.943	0.181477	507.281	0.0816001	0	0	10	2
Land Surface Temperature, Precipitation, and Friction to Human Movement (w/o motorized)	-994.542	-984.542	1.94968e-5	36.237	0.166102	507.271	0.081535	0	0	10	1
Land Surface Temperature, Precipitation, and Friction to Human Movement (w/ motorized)	-993.481	-983.481	1.33859e-5	38.041	0.180364	506.741	0.0818701	0	0	10	1
Precipitation, Friction to Human Movement (w/ motorized), and Friction to Human Movement (w/o motorized)	-992.99	-982.99	5.10897e-6	38.902	0.102865	506.495	0.0814449	0	0	10	1
Elevation, Land Surface Temperature, and Friction to Human Movement (w/ motorized)	-992.458	-982.458	2.66716e-6	46.028	0.117388	506.229	0.0815752	0	0	10	2
Elevation, Land Surface Temperature, and Precipitation	-992.181	-982.181	7.81983e-6	40.875	0.212528	506.091	0.0818844	0	0	10	1
Elevation, Lake Victoria, Land Surface Temperature, and Precipitation	-997.742	-982.142	8.12354e-7	44.569	0.154402	510.871	0.0811152	0	0	12	2
Elevation, Lake Victoria, Land Surface Temperature, and Friction to Human Movement (w/o motorized)	-997.665	-982.065	8.09779e-7	45.089	0.156681	510.833	0.0811357	0	0	12	2
Lake Victoria, Land Surface Temperature, Precipitation, and Friction to Human Movement (w/ motorized)	-997.551	-981.951	7.01349e-7	45.877	0.139372	510.776	0.0810936	0	0	12	2
Lake Victoria, Land Surface Temperature, Precipitation, and Friction to Human Movement (w/o motorized)	-997.545	-981.945	6.94219e-7	45.738	0.143861	510.773	0.0810962	0	0	12	2
Elevation, Lake Victoria, Land Surface Temperature, and Friction to Human Movement (w/ motorized)	-997.464	-981.864	6.91102e-7	46.535	0.144426	510.732	0.0811326	0	0	12	2
Lake Victoria, Land Surface Temperature, Friction to Human Movement (w/ motorized), and Friction to Human Movement (w/o motorized)	-997.404	-981.804	6.4065e-7	47.095	0.145281	510.702	0.0811062	0	0	12	2
Elevation, Lake Victoria, Precipitation, and Friction to Human Movement (w/o motorized)	-996.874	-981.274	5.21967e-7	47.505	0.177746	510.437	0.0812089	0	0	12	2
Elevation, Lake Victoria, Friction to Human Movement (w/ motorized), and Friction to Human Movement (w/o motorized)	-996.452	-980.852	4.59232e-7	49.058	0.156544	510.226	0.0811831	0	0	12	2
Land Cover	-993.421	-980.849	6.89162e-5	41.275	0.227553	507.71	0.0815796	0	0	11	1
Elevation, Precipitation, and Friction to Human Movement (w/ motorized)	-990.622	-980.622	3.61922e-6	43.324	0.147995	505.311	0.0818513	0	0	10	1
Elevation, Lake Victoria, Precipitation, and Friction to Human Movement (w/ motorized)	-996.159	-980.559	3.22408e-7	49.495	0.137685	510.079	0.0812085	0	0	12	2
Elevation, Land Surface Temperature, and Friction to Human Movement (w/ motorized)	-989.811	-979.811	3.41195e-6	44.784	0.0989172	504.906	0.0819372	0	0	10	1
Lake Victoria, Precipitation, Friction to Human Movement (w/ motorized), and Friction to Human Movement (w/o motorized)	-994.458	-978.858	1.4182e-7	52.023	0.0772868	509.229	0.0808854	0	0	12	2
Elevation, Lake Victoria, Land Surface Temperature, and Friction to Human Movement (w/o motorized)	-994.006	-978.406	6.71042e-7	45.323	0.134489	509.003	0.0813555	0	0	12	1
Lake Victoria, Land Surface Temperature, Friction to Human Movement (w/ motorized), and Friction to Human Movement (w/o motorized)	-994.006	-978.406	6.64015e-7	45.478	0.135786	509.003	0.0813533	0	0	12	1
Lake Victoria, Land Surface Temperature, Precipitation, and Friction to Human Movement (w/o motorized)	-993.998	-978.398	6.66721e-7	45.453	0.133831	508.999	0.0813594	0	0	12	1
Elevation, Lake Victoria, Land Surface Temperature, and Precipitation	-993.943	-978.343	6.79925e-7	45.372	0.138571	508.972	0.0813648	0	0	12	1
Elevation, Lake Victoria, Land Surface Temperature, and Friction to Human Movement (w/ motorized)	-993.817	-978.217	6.70175e-7	46.415	0.15379	508.908	0.081386	0	0	12	1
Lake Victoria, Land Surface Temperature, Precipitation, and Friction to Human Movement (w/ motorized)	-993.801	-978.201	6.18018e-7	46.905	0.134606	508.901	0.0813691	0	0	12	1
Elevation, Lake Victoria, Precipitation, and Friction to Human Movement (w/o motorized)	-992.992	-977.392	4.11447e-7	48.447	0.127324	508.496	0.0814382	0	0	12	1
Elevation, Lake Victoria, Precipitation, and Friction to Human Movement (w/ motorized)	-992.824	-977.224	3.24072e-7	48.782	0.186247	508.412	0.0815431	0	0	12	1
Elevation, Lake Victoria, Friction to Human Movement (w/ motorized), and Friction to Human Movement (w/o motorized)	-992.776	-977.176	3.86422e-7	49.455	0.162296	508.388	0.0814812	0	0	12	1
Land Cover and Lake Victoria	-994.978	-975.82	1.92782e-6	53.957	0.241468	510.489	0.0812171	0	0	13	2
Lake Victoria, Precipitation, Friction to Human Movement (w/ motorized), and Friction to Human Movement (w/o motorized)	-990.763	-975.163	1.31779e-7	52.174	0.0727012	507.381	0.0811296	0	0	12	1
Elevation, Land Surface Temperature, Precipitation, and Friction to Human Movement (w/o motorized)	-993.398	-974.24	1.91178e-8	56.087	0.218054	509.699	0.0812904	0	0	13	2
Elevation, Precipitation, Friction to Human Movement (w/ motorized), and Friction to Human Movement (w/o motorized)	-993.032	-973.874	1.5855e-8	57.23	0.195538	509.516	0.0813125	0	0	13	2
Elevation, Land Surface Temperature, Friction to Human Movement (w/ motorized), and Friction to Human Movement (w/o motorized)	-992.995	-973.838	1.32323e-8	57.09	0.184897	509.498	0.081293	0	0	13	2
Land Surface Temperature, Precipitation, Friction to Human Movement (w/ motorized), and Friction to Human Movement (w/o motorized)	-992.851	-973.693	1.31123e-8	57.16	0.170737	509.426	0.0812734	0	0	13	2
Land Cover and Friction to Human Movement (w/o motorized)	-995.901	-972.567	1.87449e-7	57.608	0.227068	511.95	0.0810228	0	0	14	2
Land Cover and Lake Victoria	-991.092	-971.934	3.2899e-6	54.181	0.227445	508.546	0.0814912	0	0	13	1
Elevation, Land Surface Temperature, Precipitation, and Friction to Human Movement (w/o motorized)	-990.897	-971.74	2.29848e-8	55.268	0.151287	508.449	0.0813806	0	0	13	1
Elevation, Land Surface Temperature, Precipitation, and Friction to Human Movement (w/ motorized)	-989.917	-970.759	3.77106e-9	60.481	0.197421	507.958	0.0816525	0	0	13	2
Elevation, Precipitation, Friction to Human Movement (w/ motorized), and Friction to Human Movement (w/o motorized)	-989.54	-970.382	1.73051e-8	56.839	0.203299	507.77	0.0815623	0	0	13	1
Elevation, Land Surface Temperature, Friction to Human Movement (w/ motorized), and Friction to Human Movement (w/o motorized)	-989.261	-970.103	1.3547e-8	57.439	0.177177	507.63	0.0815468	0	0	13	1
Elevation and Land Cover	-993.28	-969.947	2.17614e-8	60.419	0.228425	510.64	0.081223	0	0	14	2
Land Surface Temperature, Precipitation, Friction to Human Movement (w/ motorized), and Friction to Human Movement (w/o motorized)	-988.898	-969.74	1.12295e-8	57.996	0.161593	507.449	0.081503	0	0	13	1
Land Cover and Precipitation	-992.3	-968.967	1.94233e-8	61.798	0.231238	510.15	0.081262	0	0	14	2
Land Cover and Friction to Human Movement (w/ motorized)	-992.175	-968.842	1.04416e-7	61.929	0.275924	510.087	0.0812493	0	0	14	2
Land Cover and Friction to Human Movement (w/o motorized)	-991.857	-968.524	3.31701e-7	57.865	0.229855	509.929	0.0813206	0	0	14	1
Elevation, Land Surface Temperature, Precipitation, and Friction to Human Movement (w/ motorized)	-987.592	-968.434	7.5751e-9	59.241	0.198011	506.796	0.0818318	0	0	13	1
Land Cover and Land Surface Temperature	-991.256	-967.923	2.81047e-9	63.014	0.223097	509.628	0.0814424	0	0	14	2
Elevation and Land Cover	-989.464	-966.131	5.86973e-8	60.888	0.196394	508.732	0.0815333	0	0	14	1
Land Cover and Friction to Human Movement (w/ motorized)	-989.435	-966.102	6.05916e-8	60.954	0.214623	508.718	0.0813968	0	0	14	1
Land Cover and Land Surface Temperature	-988.04	-964.706	4.71158e-9	62.864	0.235523	508.02	0.081595	0	0	14	1
Land Cover and Precipitation	-987.901	-964.568	9.21644e-10	62.216	0.105124	507.951	0.0814392	0	0	14	1
Elevation, Lake Victoria, Land Surface Temperature, Precipitation, and Friction to Human Movement (w/o motorized)	-991.803	-963.568	7.9516e-11	66.315	0.159953	510.901	0.0811479	0	0	15	2
Elevation, Lake Victoria, Land Surface Temperature, Friction to Human Movement (w/ motorized), and Friction to Human Movement (w/o motorized)	-991.782	-963.547	7.57285e-11	66.25	0.145214	510.891	0.0811296	0	0	15	2
Elevation, Lake Victoria, Land Surface Temperature, Precipitation, and Friction to Human Movement (w/ motorized)	-991.554	-963.318	6.29175e-11	67.089	0.140457	510.777	0.081091	0	0	15	2
Lake Victoria, Land Surface Temperature, Precipitation, Friction to Human Movement (w/ motorized), and Friction to Human Movement (w/o motorized)	-991.515	-963.28	6.15627e-11	67.198	0.151092	510.757	0.0810911	0	0	15	2
Elevation, Lake Victoria, Precipitation, Friction to Human Movement (w/ motorized), and Friction to Human Movement (w/o motorized)	-990.96	-962.725	5.03345e-11	67.784	0.187313	510.48	0.0812218	0	0	15	2
Elevation, Lake Victoria, Land Surface Temperature, Friction to Human Movement (w/ motorized), and Friction to Human Movement (w/o motorized)	-988.274	-960.039	7.48376e-11	65.852	0.151901	509.137	0.0813882	0	0	15	1
Elevation, Lake Victoria, Land Surface Temperature, Precipitation, and Friction to Human Movement (w/o motorized)	-988.109	-959.874	6.94369e-11	66.489	0.152764	509.055	0.0813957	0	0	15	1
Elevation, Lake Victoria, Land Surface Temperature, Precipitation, and Friction to Human Movement (w/ motorized)	-987.88	-959.645	5.94335e-11	66.953	0.157927	508.94	0.0813883	0	0	15	1
Elevation, Lake Victoria, Precipitation, Friction to Human Movement (w/ motorized), and Friction to Human Movement (w/o motorized)	-987.383	-959.148	4.37711e-11	67.527	0.155022	508.692	0.0814512	0	0	15	1
Land Cover, Lake Victoria, and Friction to Human Movement (w/o motorized)	-991.54	-957.54	1.33291e-10	70.103	0.237056	511.77	0.0810776	0	0	16	2
Lake Victoria, Land Surface Temperature, Precipitation, Friction to Human Movement (w/ motorized), and Friction to Human Movement (w/o motorized)	-985.138	-956.903	1.00396e-11	69.635	0.0989406	507.569	0.0813956	0	0	15	1
Land Cover, Lake Victoria, and Friction to Human Movement (w/ motorized)	-990.441	-956.441	6.02163e-11	71.446	0.213549	511.221	0.0810815	0	0	16	2
Elevation, Land Cover, and Lake Victoria	-989.848	-955.848	1.17626e-11	72.089	0.194676	510.924	0.081264	0	0	16	2
Land Cover, Lake Victoria, and Precipitation	-988.984	-954.984	1.41938e-11	73.245	0.22409	510.492	0.0813452	0	0	16	2
Land Cover, Lake Victoria, and Friction to Human Movement (w/o motorized)	-988.346	-954.346	2.93803e-10	69.756	0.221992	510.173	0.0812676	0	0	16	1
Land Cover, Lake Victoria, and Land Surface Temperature	-987.846	-953.846	6.3885e-13	74.013	0.162488	509.923	0.0812753	0	0	16	2
Elevation, Land Surface Temperature, Precipitation, Friction to Human Movement (w/ motorized), and Friction to Human Movement (w/o motorized)	-987.601	-953.601	5.8661e-13	74.283	0.203211	509.801	0.0812819	0	0	16	2
Land Cover, Lake Victoria, and Land Surface Temperature	-987.275	-953.275	2.81251e-11	71.047	0.168751	509.638	0.0813946	0	0	16	1
Elevation, Land Cover, and Lake Victoria	-986.65	-952.65	9.22602e-11	71.918	0.196214	509.325	0.0814906	0	0	16	1
Land Cover, Lake Victoria, and Friction to Human Movement (w/ motorized)	-986.327	-952.327	6.46434e-11	72.383	0.20343	509.164	0.0813735	0	0	16	1
Land Cover, Lake Victoria, and Precipitation	-984.386	-950.386	7.11241e-11	73.782	0.254491	508.193	0.081548	0	0	16	1
Elevation, Land Surface Temperature, Precipitation, Friction to Human Movement (w/ motorized), and Friction to Human Movement (w/o motorized)	-983.33	-949.33	4.41975e-13	74.502	0.178347	507.665	0.08156	0	0	16	1
Land Cover, Land Surface Temperature, and Friction to Human Movement (w/o motorized)	-989.95	-949.15	1.5019e-12	76.481	0.230141	511.975	0.0810311	0	0	17	2
Land Cover, Precipitation, and Friction to Human Movement (w/o motorized)	-989.927	-949.127	1.74861e-12	76.736	0.23465	511.963	0.0810061	0	0	17	2
Land Cover, Friction to Human Movement (w/ motorized), and Friction to Human Movement (w/o motorized)	-988.655	-947.855	1.11196e-12	78.866	0.236333	511.328	0.0811433	0	0	17	2
Elevation, Land Cover, and Friction to Human Movement (w/ motorized)	-988.047	-947.247	3.9093e-13	79.964	0.208614	511.024	0.0811793	0	0	17	2
Elevation, Land Cover, and Land Surface Temperature	-987.838	-947.038	4.43067e-13	80.718	0.196425	510.919	0.0812298	0	0	17	2
Elevation, Land Cover, and Friction to Human Movement (w/o motorized)	-987.595	-946.795	1.46966e-13	80.576	0.196252	510.797	0.0813177	0	0	17	2
Land Cover, Land Surface Temperature, and Precipitation	-987.499	-946.699	5.06545e-13	81.257	0.213128	510.749	0.0813043	0	0	17	2
Elevation, Land Cover, and Precipitation	-987.223	-946.423	1.53658e-13	82.021	0.183946	510.612	0.0813368	0	0	17	2
Land Cover, Precipitation, and Friction to Human Movement (w/ motorized)	-986.056	-945.256	2.97068e-14	83.388	0.206685	510.028	0.0811845	0	0	17	2
Land Cover, Land Surface Temperature, and Friction to Human Movement (w/ motorized)	-985.993	-945.193	6.27258e-14	83.655	0.208725	509.997	0.0813396	0	0	17	2
Elevation, Land Cover, and Friction to Human Movement (w/o motorized)	-985.733	-944.933	1.16133e-12	76.938	0.185529	509.866	0.0813544	0	0	17	1
Land Cover, Precipitation, and Friction to Human Movement (w/o motorized)	-984.936	-944.136	7.44594e-13	78.031	0.219937	509.468	0.0814812	0	0	17	1
Land Cover, Friction to Human Movement (w/ motorized), and Friction to Human Movement (w/o motorized)	-984.744	-943.944	8.17295e-13	78.585	0.214145	509.372	0.0813748	0	0	17	1
Land Cover, Land Surface Temperature, and Precipitation	-984.52	-943.72	2.35111e-12	79.338	0.22085	509.26	0.0814463	0	0	17	1
Elevation, Land Cover, and Land Surface Temperature	-984.112	-943.312	7.14317e-13	80.062	0.188245	509.056	0.081574	0	0	17	1
Land Cover, Land Surface Temperature, and Friction to Human Movement (w/o motorized)	-984.032	-943.232	1.98947e-13	79.975	0.194227	509.016	0.0812805	0	0	17	1
Elevation, Land Cover, and Friction to Human Movement (w/ motorized)	-983.35	-942.55	7.84976e-14	81.234	0.184459	508.675	0.0815402	0	0	17	1
Land Cover, Land Surface Temperature, and Friction to Human Movement (w/ motorized)	-982.594	-941.794	5.86462e-13	82.804	0.237983	508.297	0.0815591	0	0	17	1
Land Cover, Precipitation, and Friction to Human Movement (w/ motorized)	-982.402	-941.602	4.40095e-14	82.873	0.227719	508.201	0.0815875	0	0	17	1
Elevation, Land Cover, and Precipitation	-981.326	-940.526	1.07753e-14	84.224	0.200993	507.663	0.081721	0	0	17	1
Elevation, Lake Victoria, Land Surface Temperature, Precipitation, Friction to Human Movement (w/ motorized), and Friction to Human Movement (w/o motorized)	-985.701	-936.844	1.17952e-16	86.101	0.149432	510.851	0.0811426	0	0	18	2
Elevation, Lake Victoria, Land Surface Temperature, Precipitation, Friction to Human Movement (w/ motorized), and Friction to Human Movement (w/o motorized)	-981.716	-932.859	8.87099e-17	86.162	0.141461	508.858	0.0813806	0	0	18	1
Land Cover, Lake Victoria, Precipitation, and Friction to Human Movement (w/o motorized)	-986.028	-927.567	2.82572e-17	88.201	0.221051	512.014	0.0810213	0	0	19	2
Land Cover, Lake Victoria, Land Surface Temperature, and Friction to Human Movement (w/o motorized)	-985.732	-927.271	1.6506e-17	89.017	0.21961	511.866	0.0810503	0	0	19	2
Land Cover, Lake Victoria, Friction to Human Movement (w/ motorized), and Friction to Human Movement (w/o motorized)	-985.721	-927.259	4.13952e-17	89.273	0.237677	511.86	0.0810403	0	0	19	2
Elevation, Land Cover, Lake Victoria, and Friction to Human Movement (w/o motorized)	-984.749	-926.287	1.34607e-17	91.652	0.206078	511.375	0.0810979	0	0	19	2
Land Cover, Lake Victoria, Land Surface Temperature, and Precipitation	-984.554	-926.092	7.919230000000001e-18	91.767	0.20879	511.277	0.081201	0	0	19	2
Elevation, Land Cover, Lake Victoria, and Land Surface Temperature	-984.487	-926.026	1.00435e-17	92.231	0.187571	511.244	0.0812275	0	0	19	2
Land Cover, Lake Victoria, Land Surface Temperature, and Friction to Human Movement (w/ motorized)	-984.337	-925.875	1.50382e-17	92.693	0.215539	511.168	0.0810961	0	0	19	2
Land Cover, Lake Victoria, Precipitation, and Friction to Human Movement (w/ motorized)	-984.294	-925.832	9.07539e-18	92.752	0.203236	511.147	0.0810879	0	0	19	2
Elevation, Land Cover, Lake Victoria, and Friction to Human Movement (w/ motorized)	-984.119	-925.657	8.210510000000001e-18	93.591	0.213663	511.059	0.0810941	0	0	19	2
Elevation, Land Cover, Lake Victoria, and Precipitation	-983.944	-925.482	6.3700100000000005e-18	93.721	0.209172	510.972	0.0813235	0	0	19	2
Land Cover, Lake Victoria, Friction to Human Movement (w/ motorized), and Friction to Human Movement (w/o motorized)	-981.828	-923.367	4.84042e-17	88.387	0.223641	509.914	0.0813095	0	0	19	1
Land Cover, Lake Victoria, Precipitation, and Friction to Human Movement (w/o motorized)	-981.345	-922.884	2.6456e-17	89.673	0.199067	509.673	0.081449	0	0	19	1
Land Cover, Lake Victoria, Land Surface Temperature, and Friction to Human Movement (w/o motorized)	-981.318	-922.857	4.30732e-17	89.94	0.217065	509.659	0.0813525	0	0	19	1
Elevation, Land Cover, Lake Victoria, and Friction to Human Movement (w/o motorized)	-981.084	-922.622	2.75817e-17	90.309	0.190839	509.542	0.0813787	0	0	19	1
Land Cover, Lake Victoria, Land Surface Temperature, and Friction to Human Movement (w/ motorized)	-980.801	-922.34	1.36824e-17	91.174	0.178306	509.401	0.0813758	0	0	19	1
Elevation, Land Cover, Lake Victoria, and Land Surface Temperature	-980.599	-922.137	1.09731e-17	91.971	0.182801	509.299	0.0815079	0	0	19	1
Elevation, Land Cover, Lake Victoria, and Friction to Human Movement (w/ motorized)	-980.547	-922.085	1.81905e-17	92.264	0.19236	509.274	0.081368	0	0	19	1
Land Cover, Lake Victoria, Land Surface Temperature, and Precipitation	-980.51	-922.048	6.280380000000001e-18	92.034	0.182431	509.255	0.0814792	0	0	19	1
Elevation, Land Cover, Lake Victoria, and Precipitation	-979.783	-921.322	2.34059e-17	94.089	0.21585	508.892	0.0815633	0	0	19	1
Land Cover, Lake Victoria, Precipitation, and Friction to Human Movement (w/ motorized)	-979.618	-921.157	1.07963e-17	94.981	0.190343	508.809	0.0814065	0	0	19	1
Elevation, Land Cover, Friction to Human Movement (w/ motorized), and Friction to Human Movement (w/o motorized)	-983.716	-913.716	2.75272e-20	98.802	0.234611	511.858	0.0810454	0	0	20	2
Land Cover, Land Surface Temperature, Precipitation, and Friction to Human Movement (w/o motorized)	-983.226	-913.226	1.4472199999999997e-20	99.965	0.235953	511.613	0.0810929	0	0	20	2
Elevation, Land Cover, Land Surface Temperature, and Friction to Human Movement (w/o motorized)	-983.216	-913.216	4.63763e-21	99.907	0.176507	511.608	0.0810426	0	0	20	2
Elevation, Land Cover, Precipitation, and Friction to Human Movement (w/o motorized)	-982.959	-912.959	1.1575799999999999e-20	100.823	0.22352	511.479	0.0811997	0	0	20	2
Elevation, Land Cover, Land Surface Temperature, and Friction to Human Movement (w/ motorized)	-982.77	-912.77	5.45388e-20	101.596	0.227254	511.385	0.0811534	0	0	20	2
Land Cover, Land Surface Temperature, Friction to Human Movement (w/ motorized), and Friction to Human Movement (w/o motorized)	-982.756	-912.756	1.04792e-20	101.765	0.231934	511.378	0.081124	0	0	20	2
Land Cover, Precipitation, Friction to Human Movement (w/ motorized), and Friction to Human Movement (w/o motorized)	-982.333	-912.333	8.97786e-21	102.692	0.217046	511.167	0.0810802	0	0	20	2
Land Cover, Land Surface Temperature, Precipitation, and Friction to Human Movement (w/ motorized)	-982.252	-912.252	4.23715e-21	102.406	0.197032	511.126	0.0811093	0	0	20	2
Elevation, Land Cover, Land Surface Temperature, and Precipitation	-981.563	-911.563	4.54558e-22	102.637	0.158822	510.782	0.0811833	0	0	20	2
Elevation, Land Cover, Precipitation, and Friction to Human Movement (w/ motorized)	-981.171	-911.171	1.2719899999999999e-21	104.407	0.201871	510.586	0.0812394	0	0	20	2
Land Cover, Land Surface Temperature, Precipitation, and Friction to Human Movement (w/o motorized)	-980.032	-910.032	7.627199999999999e-20	98.425	0.227342	510.016	0.0812683	0	0	20	1
Elevation, Land Cover, Precipitation, and Friction to Human Movement (w/o motorized)	-979.753	-909.753	1.7320499999999997e-20	98.748	0.20836	509.877	0.0813657	0	0	20	1
Land Cover, Land Surface Temperature, Friction to Human Movement (w/ motorized), and Friction to Human Movement (w/o motorized)	-979.532	-909.532	5.3458799999999996e-20	99.318	0.220102	509.766	0.0813272	0	0	20	1
Elevation, Land Cover, Friction to Human Movement (w/ motorized), and Friction to Human Movement (w/o motorized)	-979.339	-909.339	7.03316e-20	100.071	0.21615	509.67	0.0813896	0	0	20	1
Elevation, Land Cover, Land Surface Temperature, and Friction to Human Movement (w/o motorized)	-979.231	-909.231	4.2168999999999996e-20	100.338	0.225571	509.616	0.0814001	0	0	20	1
Land Cover, Land Surface Temperature, Precipitation, and Friction to Human Movement (w/ motorized)	-978.18	-908.18	3.94598e-21	102.112	0.210792	509.09	0.0815348	0	0	20	1
Elevation, Land Cover, Land Surface Temperature, and Precipitation	-977.763	-907.763	1.19803e-19	103.246	0.239261	508.881	0.0815451	0	0	20	1
Land Cover, Precipitation, Friction to Human Movement (w/ motorized), and Friction to Human Movement (w/o motorized)	-977.471	-907.471	5.76425e-21	103.888	0.229488	508.735	0.0814699	0	0	20	1
Elevation, Land Cover, Precipitation, and Friction to Human Movement (w/ motorized)	-977.251	-907.251	7.92035e-22	103.586	0.189245	508.625	0.0816475	0	0	20	1
Elevation, Land Cover, Land Surface Temperature, and Friction to Human Movement (w/ motorized)	-976.35	-906.35	2.9481699999999997e-21	105.268	0.21084	508.175	0.0815897	0	0	20	1
Land Cover, Lake Victoria, Land Surface Temperature, Friction to Human Movement (w/ motorized), and Friction to Human Movement (w/o motorized)	-979.447	-878.247	3.58758e-28	108.958	0.208478	511.723	0.0810664	0	0	22	2
Elevation, Land Cover, Lake Victoria, Precipitation, and Friction to Human Movement (w/o motorized)	-979.376	-878.176	6.300629999999999e-28	109.421	0.22015	511.688	0.0810686	0	0	22	2
Elevation, Land Cover, Lake Victoria, Friction to Human Movement (w/ motorized), and Friction to Human Movement (w/o motorized)	-979.277	-878.077	1.7001199999999999e-28	109.38	0.181455	511.639	0.0810935	0	0	22	2
Land Cover, Lake Victoria, Land Surface Temperature, Precipitation, and Friction to Human Movement (w/o motorized)	-978.891	-877.691	1.2115899999999999e-28	110.296	0.183659	511.446	0.081214	0	0	22	2
Elevation, Land Cover, Lake Victoria, Land Surface Temperature, and Friction to Human Movement (w/o motorized)	-978.792	-877.592	1.6283499999999998e-28	110.868	0.186366	511.396	0.0811959	0	0	22	2
Elevation, Land Cover, Lake Victoria, Land Surface Temperature, and Friction to Human Movement (w/ motorized)	-978.738	-877.538	2.9877999999999997e-28	111.144	0.195138	511.369	0.08115	0	0	22	2
Land Cover, Lake Victoria, Precipitation, Friction to Human Movement (w/ motorized), and Friction to Human Movement (w/o motorized)	-978.36	-877.16	3.8880999999999997e-28	112.554	0.226551	511.18	0.0811381	0	0	22	2
Elevation, Land Cover, Lake Victoria, Land Surface Temperature, and Precipitation	-978.277	-877.077	2.2865899999999997e-28	112.592	0.201359	511.139	0.0812707	0	0	22	2
Land Cover, Lake Victoria, Land Surface Temperature, Precipitation, and Friction to Human Movement (w/ motorized)	-977.339	-876.139	4.84256e-29	114.864	0.199017	510.669	0.0811929	0	0	22	2
Elevation, Land Cover, Lake Victoria, Precipitation, and Friction to Human Movement (w/ motorized)	-977.146	-875.946	5.0158599999999995e-29	114.923	0.160823	510.573	0.0812783	0	0	22	2
Elevation, Land Cover, Lake Victoria, Precipitation, and Friction to Human Movement (w/o motorized)	-976.029	-874.829	1.30691e-27	108.351	0.211333	510.014	0.0813109	0	0	22	1
Elevation, Land Cover, Lake Victoria, Land Surface Temperature, and Friction to Human Movement (w/o motorized)	-975.585	-874.385	9.817289999999999e-28	109.227	0.190977	509.793	0.0813672	0	0	22	1
Land Cover, Lake Victoria, Land Surface Temperature, Friction to Human Movement (w/ motorized), and Friction to Human Movement (w/o motorized)	-975.399	-874.199	1.18198e-27	109.957	0.201505	509.7	0.081336	0	0	22	1
Land Cover, Lake Victoria, Precipitation, Friction to Human Movement (w/ motorized), and Friction to Human Movement (w/o motorized)	-975.275	-874.075	1.20935e-27	110.152	0.228336	509.638	0.0813749	0	0	22	1
Elevation, Land Cover, Lake Victoria, Friction to Human Movement (w/ motorized), and Friction to Human Movement (w/o motorized)	-975.263	-874.063	1.5825499999999999e-28	110.086	0.162283	509.631	0.0813272	0	0	22	1
Elevation, Land Cover, Lake Victoria, Land Surface Temperature, and Friction to Human Movement (w/ motorized)	-974.131	-872.931	6.9359399999999995e-28	113.155	0.216677	509.065	0.0814874	0	0	22	1
Land Cover, Lake Victoria, Land Surface Temperature, Precipitation, and Friction to Human Movement (w/o motorized)	-973.992	-872.792	5.13533e-28	113.224	0.213376	508.996	0.0814484	0	0	22	1
Elevation, Land Cover, Lake Victoria, Precipitation, and Friction to Human Movement (w/ motorized)	-973.889	-872.689	7.10279e-29	112.952	0.1705	508.945	0.0813617	0	0	22	1
Land Cover, Lake Victoria, Land Surface Temperature, Precipitation, and Friction to Human Movement (w/ motorized)	-973.705	-872.505	1.5342e-28	114.01	0.194394	508.853	0.0814632	0	0	22	1
Elevation, Land Cover, Lake Victoria, Land Surface Temperature, and Precipitation	-973.506	-872.306	5.19982e-29	113.886	0.198649	508.753	0.0815801	0	0	22	1
Land Cover, Land Surface Temperature, Precipitation, Friction to Human Movement (w/ motorized), and Friction to Human Movement (w/o motorized)	-977.597	-854.931	5.29394e-33	118.036	0.233715	511.799	0.0810372	0	0	23	2
Elevation, Land Cover, Precipitation, Friction to Human Movement (w/ motorized), and Friction to Human Movement (w/o motorized)	-977.443	-854.777	5.24814e-33	118.479	0.254525	511.722	0.0810524	0	0	23	2
Elevation, Land Cover, Land Surface Temperature, Friction to Human Movement (w/ motorized), and Friction to Human Movement (w/o motorized)	-977.176	-854.51	3.22238e-33	118.991	0.204813	511.588	0.0810847	0	0	23	2
Elevation, Land Cover, Land Surface Temperature, Precipitation, and Friction to Human Movement (w/o motorized)	-977.168	-854.501	2.53436e-33	118.889	0.204937	511.584	0.081090400000000007	0	0	23	2
Elevation, Land Cover, Land Surface Temperature, Precipitation, and Friction to Human Movement (w/ motorized)	-975.9	-853.233	5.60367e-33	120.605	0.230474	510.95	0.0811632	0	0	23	2
Elevation, Land Cover, Land Surface Temperature, Precipitation, and Friction to Human Movement (w/o motorized)	-973.078	-850.412	4.6453700000000003e-33	117.963	0.217152	509.539	0.0813807	0	0	23	1
Land Cover, Land Surface Temperature, Precipitation, Friction to Human Movement (w/ motorized), and Friction to Human Movement (w/o motorized)	-973.056	-850.389	7.33826e-33	118.062	0.240727	509.528	0.0814015	0	0	23	1
Elevation, Land Cover, Land Surface Temperature, Friction to Human Movement (w/ motorized), and Friction to Human Movement (w/o motorized)	-972.307	-849.64	5.24812e-33	119.318	0.221598	509.153	0.0815438	0	0	23	1
Elevation, Land Cover, Land Surface Temperature, Precipitation, and Friction to Human Movement (w/ motorized)	-972.147	-849.481	6.201900000000001e-33	119.66	0.224846	509.074	0.0814378	0	0	23	1
Elevation, Land Cover, Precipitation, Friction to Human Movement (w/ motorized), and Friction to Human Movement (w/o motorized)	-971.798	-849.131	1.5036e-33	119.997	0.187959	508.899	0.0815818	0	0	23	1
Elevation, Land Cover, Lake Victoria, Land Surface Temperature, Friction to Human Movement (w/ motorized), and Friction to Human Movement (w/o motorized)	-974.041	-788.327	1.56372e-47	122.29	0.21973	512.021	0.0810293	0	0	25	2
Elevation, Land Cover, Lake Victoria, Land Surface Temperature, Precipitation, and Friction to Human Movement (w/o motorized)	-973.235	-787.521	4.40757e-48	123.22	0.216897	511.617	0.0811559	0	0	25	2
Land Cover, Lake Victoria, Land Surface Temperature, Precipitation, Friction to Human Movement (w/ motorized), and Friction to Human Movement (w/o motorized)	-972.688	-786.974	9.77377e-48	124.064	0.233295	511.344	0.0811582	0	0	25	2
Elevation, Land Cover, Lake Victoria, Precipitation, Friction to Human Movement (w/ motorized), and Friction to Human Movement (w/o motorized)	-971.554	-785.84	1.0625800000000001e-48	124.581	0.172565	510.777	0.081194	0	0	25	2
Land Cover, Lake Victoria, Land Surface Temperature, Precipitation, Friction to Human Movement (w/ motorized), and Friction to Human Movement (w/o motorized)	-969.686	-783.972	7.55911e-48	122.335	0.201873	509.843	0.0813278	0	0	25	1
Elevation, Land Cover, Lake Victoria, Land Surface Temperature, Precipitation, and Friction to Human Movement (w/ motorized)	-968.98	-783.266	6.26461e-50	125.845	0.182196	509.49	0.0814088	0	0	25	2
Elevation, Land Cover, Lake Victoria, Land Surface Temperature, Precipitation, and Friction to Human Movement (w/ motorized)	-968.723	-783.009	1.86597e-48	123.285	0.172519	509.362	0.0814889	0	0	25	1
Elevation, Land Cover, Lake Victoria, Land Surface Temperature, Friction to Human Movement (w/ motorized), and Friction to Human Movement (w/o motorized)	-968.214	-782.5	4.98493e-48	124.118	0.186479	509.107	0.0814902	0	0	25	1
Elevation, Land Cover, Lake Victoria, Land Surface Temperature, Precipitation, and Friction to Human Movement (w/o motorized)	-967.74	-782.026	2.24295e-48	124.994	0.187215	508.87	0.0815917	0	0	25	1
Elevation, Land Cover, Lake Victoria, Precipitation, Friction to Human Movement (w/ motorized), and Friction to Human Movement (w/o motorized)	-967.305	-781.591	3.8358699999999995e-49	125.268	0.1787	508.653	0.0816048	0	0	25	1
Elevation, Land Cover, Land Surface Temperature, Precipitation, Friction to Human Movement (w/ motorized), and Friction to Human Movement (w/o motorized)	-970.336	-736.336	4.417209999999999e-59	127	0.210745	511.168	0.0811879	0	0	26	2
Elevation, Land Cover, Land Surface Temperature, Precipitation, Friction to Human Movement (w/ motorized), and Friction to Human Movement (w/o motorized)	-966.104	-732.104	4.339789999999999e-59	127	0.206697	509.052	0.0816323	0	0	26	1
Elevation, Land Cover, Lake Victoria, Land Surface Temperature, Precipitation, Friction to Human Movement (w/ motorized), and Friction to Human Movement (w/o motorized)	-966.565	-560.565	3.3826599999999995e-97	128	0.22151	511.283	0.0811471	0	0	28	2
Elevation, Land Cover, Lake Victoria, Land Surface Temperature, Precipitation, Friction to Human Movement (w/ motorized), and Friction to Human Movement (w/o motorized)	-962.236	-556.236	6.890849999999998e-98	128	0.16146	509.118	0.0814602	0	0	28	1
