# Supplementary material for: Implementing landscape genetics in molecular epidemiology to determine drivers of vector-borne disease: A malaria case study
Source: Mol Ecol. Author manuscript; Available in PMC 2023 Dec 4. (PMC10694861; doi:10.1111/mec.16846)
Supplement: upplemental Table S6 [file NIHMS1941384-supplement-upplemental_Table_S6.csv]

Surface	Obj. Func. LL	k	AIC	AICc	R2m	R2c	LL	Rep. Num.
Lake Victoria and Land Surface Temperature	921.377	6	-1830.75	-1828.48	0.132504	0.492629	921.377	1
Lake Victoria and Land Surface Temperature	921.37	6	-1830.74	-1828.47	0.136461	0.495123	921.37	2
Lake Victoria	917.057	3	-1828.11	-1827.51	0.0674234	0.478118	917.057	1
Lake Victoria	917.057	3	-1828.11	-1827.51	0.0674234	0.478118	917.057	2
Friction to Human Movement (w/o motorized)	917.975	4	-1827.95	-1826.92	0.100926	0.498704	917.975	1
Friction to Human Movement (w/o motorized)	917.626	4	-1827.25	-1826.23	0.0861454	0.48676	917.626	2
Elevation and Lake Victoria	919.954	6	-1827.91	-1825.64	0.133398	0.492463	919.954	1
Land Surface Temperature and Friction to Human Movement (w/o motorized)	920.512	7	-1827.02	-1823.91	0.130371	0.49272	920.512	2
Elevation and Lake Victoria	919.088	6	-1826.18	-1823.91	0.130084	0.495179	919.088	2
Lake Victoria and Friction to Human Movement (w/o motorized)	918.492	6	-1824.98	-1822.71	0.0901474	0.491937	918.492	1
Lake Victoria and Friction to Human Movement (w/o motorized)	918.492	6	-1824.98	-1822.71	0.0893153	0.491314	918.492	2
Land Surface Temperature	915.642	4	-1823.28	-1822.26	0.158803	0.51321	915.642	2
Land Surface Temperature	915.495	4	-1822.99	-1821.96	0.163029	0.515629	915.495	1
Lake Victoria and Precipitation	917.903	6	-1823.81	-1821.54	0.0508157	0.490124	917.903	2
Elevation and Friction to Human Movement (w/o motorized)	919.206	7	-1824.41	-1821.3	0.176148	0.52105	919.206	2
Land Surface Temperature and Friction to Human Movement (w/o motorized)	919.205	7	-1824.41	-1821.3	0.165838	0.518301	919.205	1
Lake Victoria and Precipitation	917.782	6	-1823.56	-1821.29	0.0501707	0.489653	917.782	1
Elevation and Friction to Human Movement (w/o motorized)	918.783	7	-1823.57	-1820.45	0.201408	0.53808	918.783	1
Lake Victoria and Friction to Human Movement (w/ motorized)	917.294	6	-1822.59	-1820.32	0.0687266	0.482729	917.293	1
Lake Victoria and Friction to Human Movement (w/ motorized)	917.098	6	-1822.2	-1819.93	0.0672178	0.478748	917.098	2
Lake Victoria, Land Surface Temperature, and Friction to Human Movement (w/o motorized)	921.443	9	-1824.89	-1819.59	0.128213	0.489792	921.443	2
Elevation, Lake Victoria, and Land Surface Temperature	921.377	9	-1824.75	-1819.46	0.131503	0.492019	921.377	2
Lake Victoria, Land Surface Temperature, and Friction to Human Movement (w/ motorized)	921.377	9	-1824.75	-1819.46	0.130779	0.491592	921.377	2
Elevation, Lake Victoria, and Land Surface Temperature	921.377	9	-1824.75	-1819.46	0.130994	0.491649	921.377	1
Lake Victoria, Land Surface Temperature, and Precipitation	921.376	9	-1824.75	-1819.46	0.130749	0.491493	921.376	1
Lake Victoria, Land Surface Temperature, and Precipitation	921.376	9	-1824.75	-1819.46	0.132116	0.492433	921.376	2
Lake Victoria, Land Surface Temperature, and Friction to Human Movement (w/ motorized)	921.376	9	-1824.75	-1819.46	0.130338	0.491222	921.376	1
Lake Victoria, Land Surface Temperature, and Friction to Human Movement (w/o motorized)	921.371	9	-1824.74	-1819.45	0.133627	0.493399	921.371	1
Friction to Human Movement (w/ motorized) and Friction to Human Movement (w/o motorized)	917.91	7	-1821.82	-1818.71	0.102399	0.499708	917.91	2
Precipitation and Friction to Human Movement (w/o motorized)	917.757	7	-1821.51	-1818.4	0.10412	0.515398	917.757	1
Precipitation and Friction to Human Movement (w/o motorized)	917.707	7	-1821.41	-1818.3	0.114494	0.523643	917.707	2
Land Surface Temperature and Precipitation	917.421	7	-1820.84	-1817.73	0.217562	0.531312	917.421	2
Elevation, Lake Victoria, and Friction to Human Movement (w/o motorized)	920.155	9	-1822.31	-1817.02	0.154083	0.504035	920.155	1
Elevation, Lake Victoria, and Friction to Human Movement (w/o motorized)	920.132	9	-1822.26	-1816.97	0.155571	0.504578	920.132	2
Friction to Human Movement (w/ motorized) and Friction to Human Movement (w/o motorized)	916.99	7	-1819.98	-1816.87	0.119368	0.510446	916.99	1
Land Surface Temperature and Precipitation	916.908	7	-1819.82	-1816.7	0.210262	0.528655	916.908	1
Elevation, Lake Victoria, and Precipitation	919.996	9	-1821.99	-1816.7	0.18565	0.513471	919.996	1
Elevation, Lake Victoria, and Precipitation	919.907	9	-1821.81	-1816.52	0.193869	0.518432	919.907	2
Elevation, Lake Victoria, and Friction to Human Movement (w/ motorized)	919.906	9	-1821.81	-1816.52	0.136939	0.494704	919.906	1
Lake Victoria, Precipitation, and Friction to Human Movement (w/o motorized)	919.866	9	-1821.73	-1816.44	0.0673107	0.491402	919.867	1
Elevation, Lake Victoria, and Friction to Human Movement (w/ motorized)	919.319	9	-1820.64	-1815.34	0.183004	0.525098	919.319	2
Land Surface Temperature, Friction to Human Movement (w/ motorized), and Friction to Human Movement (w/o motorized)	920.465	10	-1820.93	-1814.26	0.179553	0.528263	920.465	1
Lake Victoria, Precipitation, and Friction to Human Movement (w/o motorized)	918.754	9	-1819.51	-1814.21	0.0694687	0.487445	918.754	2
Elevation and Land Surface Temperature	915.631	7	-1817.26	-1814.15	0.160114	0.514105	915.631	2
Elevation and Land Surface Temperature	915.624	7	-1817.25	-1814.14	0.152987	0.508913	915.623	1
Lake Victoria, Precipitation, and Friction to Human Movement (w/ motorized)	918.521	9	-1819.04	-1813.75	0.0510594	0.486168	918.521	2
Lake Victoria, Friction to Human Movement (w/ motorized), and Friction to Human Movement (w/o motorized)	918.487	9	-1818.97	-1813.68	0.0889782	0.491047	918.487	2
Lake Victoria, Friction to Human Movement (w/ motorized), and Friction to Human Movement (w/o motorized)	918.487	9	-1818.97	-1813.68	0.0900291	0.491823	918.487	1
Land Surface Temperature, Precipitation, and Friction to Human Movement (w/o motorized)	920.143	10	-1820.29	-1813.62	0.202089	0.543326	920.143	2
Friction to Human Movement (w/ motorized)	911.212	4	-1814.42	-1813.4	0.13415	0.562173	911.212	1
Friction to Human Movement (w/ motorized)	911.147	4	-1814.29	-1813.27	0.134796	0.563165	911.147	2
Distance	908.739	2	-1813.48	-1813.18	0.0334011	0.454806	908.739	1
Distance	908.739	2	-1813.48	-1813.18	0.0334011	0.454806	908.739	2
Land Surface Temperature and Friction to Human Movement (w/ motorized)	915.144	7	-1816.29	-1813.18	0.121686	0.490619	915.144	1
Lake Victoria, Precipitation, and Friction to Human Movement (w/ motorized)	917.979	9	-1817.96	-1812.66	0.050315	0.48774	917.979	1
Elevation, Precipitation, and Friction to Human Movement (w/o motorized)	919.576	10	-1819.15	-1812.49	0.208783	0.534425	919.576	2
Elevation, Friction to Human Movement (w/ motorized), and Friction to Human Movement (w/o motorized)	919.434	10	-1818.87	-1812.2	0.170474	0.517509	919.434	2
Elevation, Precipitation, and Friction to Human Movement (w/o motorized)	919.396	10	-1818.79	-1812.12	0.222484	0.542247	919.396	1
Elevation, Land Surface Temperature, and Friction to Human Movement (w/o motorized)	919.279	10	-1818.56	-1811.89	0.199503	0.533161	919.279	1
Elevation, Land Surface Temperature, and Friction to Human Movement (w/o motorized)	919.247	10	-1818.49	-1811.83	0.190443	0.527498	919.247	2
Land Surface Temperature and Friction to Human Movement (w/ motorized)	914.437	7	-1814.87	-1811.76	0.0993878	0.490129	914.437	2
Elevation	910.153	4	-1812.31	-1811.28	0.0852312	0.471077	910.153	2
Elevation, Friction to Human Movement (w/ motorized), and Friction to Human Movement (w/o motorized)	918.881	10	-1817.76	-1811.09	0.181537	0.527186	918.881	1
Elevation and Friction to Human Movement (w/ motorized)	913.995	7	-1813.99	-1810.88	0.123774	0.510923	913.995	2
Land Surface Temperature, Precipitation, and Friction to Human Movement (w/o motorized)	918.751	10	-1817.5	-1810.84	0.169373	0.520855	918.751	1
Land Surface Temperature, Friction to Human Movement (w/ motorized), and Friction to Human Movement (w/o motorized)	918.745	10	-1817.49	-1810.82	0.168008	0.520248	918.745	2
Elevation and Friction to Human Movement (w/ motorized)	913.825	7	-1813.65	-1810.54	0.11391	0.507584	913.825	1
Precipitation, Friction to Human Movement (w/ motorized), and Friction to Human Movement (w/o motorized)	918.478	10	-1816.96	-1810.29	0.0914552	0.497485	918.478	2
Elevation and Precipitation	913.32	7	-1812.64	-1809.53	0.227932	0.534014	913.32	1
Elevation and Precipitation	913.302	7	-1812.6	-1809.49	0.222553	0.530529	913.301	2
Land Cover	919.745	11	-1817.49	-1809.24	0.260229	0.566928	919.745	2
Precipitation, Friction to Human Movement (w/ motorized), and Friction to Human Movement (w/o motorized)	917.865	10	-1815.73	-1809.06	0.1032	0.500241	917.865	1
Lake Victoria, Land Surface Temperature, Friction to Human Movement (w/ motorized), and Friction to Human Movement (w/o motorized)	921.459	12	-1818.92	-1808.85	0.131289	0.49187	921.459	1
Elevation, Lake Victoria, Land Surface Temperature, and Friction to Human Movement (w/o motorized)	921.45	12	-1818.9	-1808.84	0.129809	0.490866	921.45	1
Elevation, Lake Victoria, Land Surface Temperature, and Precipitation	921.436	12	-1818.87	-1808.81	0.145652	0.497142	921.436	2
Lake Victoria, Land Surface Temperature, Precipitation, and Friction to Human Movement (w/o motorized)	921.436	12	-1818.87	-1808.81	0.129219	0.490261	921.436	1
Elevation, Lake Victoria, Land Surface Temperature, and Precipitation	921.395	12	-1818.79	-1808.73	0.134345	0.493191	921.395	1
Lake Victoria, Land Surface Temperature, Precipitation, and Friction to Human Movement (w/o motorized)	921.393	12	-1818.79	-1808.72	0.135275	0.49366	921.393	2
Precipitation	908.87	4	-1809.74	-1808.71	0.0901655	0.480877	908.87	2
Lake Victoria, Land Surface Temperature, Precipitation, and Friction to Human Movement (w/ motorized)	921.368	12	-1818.74	-1808.67	0.130367	0.491146	921.368	2
Elevation, Lake Victoria, Land Surface Temperature, and Friction to Human Movement (w/o motorized)	921.363	12	-1818.73	-1808.66	0.14817	0.49742	921.363	2
Elevation, Land Surface Temperature, and Precipitation	917.64	10	-1815.28	-1808.61	0.213731	0.528487	917.64	2
Precipitation	908.775	4	-1809.55	-1808.52	0.0798081	0.475895	908.775	1
Lake Victoria, Land Surface Temperature, Friction to Human Movement (w/ motorized), and Friction to Human Movement (w/o motorized)	921.293	12	-1818.59	-1808.52	0.136927	0.494649	921.293	2
Lake Victoria, Land Surface Temperature, Precipitation, and Friction to Human Movement (w/ motorized)	921.284	12	-1818.57	-1808.5	0.130257	0.491361	921.284	1
Elevation, Lake Victoria, Land Surface Temperature, and Friction to Human Movement (w/ motorized)	921.28	12	-1818.56	-1808.49	0.151012	0.501986	921.28	1
Elevation	908.739	4	-1809.48	-1808.45	0.0334011	0.454806	908.739	1
Precipitation and Friction to Human Movement (w/ motorized)	912.755	7	-1811.51	-1808.4	0.107974	0.526225	912.755	2
Elevation, Lake Victoria, Land Surface Temperature, and Friction to Human Movement (w/ motorized)	921.223	12	-1818.45	-1808.38	0.135447	0.491556	921.223	2
Land Surface Temperature, Precipitation, and Friction to Human Movement (w/ motorized)	917.259	10	-1814.52	-1807.85	0.181544	0.507658	917.259	1
Precipitation and Friction to Human Movement (w/ motorized)	912.472	7	-1810.94	-1807.83	0.104352	0.527894	912.472	1
Land Cover	918.879	11	-1815.76	-1807.51	0.235519	0.554018	918.879	1
Elevation, Lake Victoria, Precipitation, and Friction to Human Movement (w/o motorized)	920.557	12	-1817.11	-1807.05	0.171009	0.509738	920.557	2
Elevation, Lake Victoria, Precipitation, and Friction to Human Movement (w/o motorized)	920.405	12	-1816.81	-1806.75	0.121618	0.486325	920.405	1
Elevation, Lake Victoria, Friction to Human Movement (w/ motorized), and Friction to Human Movement (w/o motorized)	920.266	12	-1816.53	-1806.47	0.148582	0.501519	920.266	2
Elevation, Lake Victoria, Friction to Human Movement (w/ motorized), and Friction to Human Movement (w/o motorized)	920.221	12	-1816.44	-1806.38	0.160011	0.506644	920.221	1
Elevation, Lake Victoria, Precipitation, and Friction to Human Movement (w/ motorized)	920.11	12	-1816.22	-1806.15	0.185216	0.516006	920.11	1
Land Surface Temperature, Precipitation, and Friction to Human Movement (w/ motorized)	916.378	10	-1812.76	-1806.09	0.167941	0.498956	916.378	2
Elevation, Land Surface Temperature, and Precipitation	916.376	10	-1812.75	-1806.09	0.222264	0.539007	916.376	1
Elevation, Lake Victoria, Precipitation, and Friction to Human Movement (w/ motorized)	919.946	12	-1815.89	-1805.83	0.128461	0.48977	919.946	2
Lake Victoria, Precipitation, Friction to Human Movement (w/ motorized), and Friction to Human Movement (w/o motorized)	919.861	12	-1815.72	-1805.66	0.0717299	0.498625	919.861	1
Lake Victoria, Precipitation, Friction to Human Movement (w/ motorized), and Friction to Human Movement (w/o motorized)	919.785	12	-1815.57	-1805.51	0.0730507	0.496749	919.785	2
Elevation, Precipitation, and Friction to Human Movement (w/ motorized)	915.734	10	-1811.47	-1804.8	0.179845	0.521679	915.734	2
Elevation, Precipitation, and Friction to Human Movement (w/ motorized)	915.187	10	-1810.37	-1803.71	0.149335	0.508666	915.187	1
Elevation, Land Surface Temperature, Precipitation, and Friction to Human Movement (w/o motorized)	920.729	13	-1815.46	-1803.33	0.150166	0.507315	920.729	1
Land Cover and Friction to Human Movement (w/o motorized)	922.829	14	-1817.66	-1803.18	0.221423	0.540241	922.829	2
Land Cover and Friction to Human Movement (w/o motorized)	922.619	14	-1817.24	-1802.76	0.233745	0.54697	922.619	1
Elevation, Land Surface Temperature, and Friction to Human Movement (w/ motorized)	914.525	10	-1809.05	-1802.38	0.0964514	0.475247	914.525	1
Land Cover and Lake Victoria	920.163	13	-1814.33	-1802.19	0.232098	0.549009	920.163	1
Land Cover and Lake Victoria	920.092	13	-1814.18	-1802.05	0.23822	0.552414	920.092	2
Elevation, Land Surface Temperature, and Friction to Human Movement (w/ motorized)	914.293	10	-1808.59	-1801.92	0.112148	0.499161	914.293	2
Elevation, Land Surface Temperature, Precipitation, and Friction to Human Movement (w/o motorized)	919.587	13	-1813.17	-1801.04	0.218523	0.540013	919.587	2
Land Surface Temperature, Precipitation, Friction to Human Movement (w/ motorized), and Friction to Human Movement (w/o motorized)	919.357	13	-1812.71	-1800.58	0.16684	0.513805	919.357	2
Elevation, Precipitation, Friction to Human Movement (w/ motorized), and Friction to Human Movement (w/o motorized)	919.295	13	-1812.59	-1800.46	0.208931	0.536564	919.295	1
Elevation, Land Surface Temperature, Friction to Human Movement (w/ motorized), and Friction to Human Movement (w/o motorized)	919.264	13	-1812.53	-1800.39	0.181581	0.520566	919.264	2
Elevation, Precipitation, Friction to Human Movement (w/ motorized), and Friction to Human Movement (w/o motorized)	919.247	13	-1812.49	-1800.36	0.19282	0.525459	919.247	2
Elevation, Land Surface Temperature, Friction to Human Movement (w/ motorized), and Friction to Human Movement (w/o motorized)	919.135	13	-1812.27	-1800.14	0.1798	0.522138	919.135	1
Land Surface Temperature, Precipitation, Friction to Human Movement (w/ motorized), and Friction to Human Movement (w/o motorized)	919.062	13	-1812.12	-1799.99	0.164161	0.518238	919.062	1
Land Cover and Friction to Human Movement (w/ motorized)	920.771	14	-1813.54	-1799.06	0.21969	0.546851	920.771	1
Elevation and Land Cover	920.414	14	-1812.83	-1798.35	0.224159	0.541637	920.414	2
Elevation and Land Cover	920.363	14	-1812.73	-1798.24	0.19555	0.522599	920.363	1
Elevation, Land Surface Temperature, Precipitation, and Friction to Human Movement (w/ motorized)	917.468	13	-1808.94	-1796.8	0.202681	0.522608	917.468	1
Land Cover and Friction to Human Movement (w/ motorized)	919.641	14	-1811.28	-1796.8	0.281243	0.580973	919.641	2
Land Cover and Precipitation	919.635	14	-1811.27	-1796.79	0.100041	0.480543	919.635	1
Land Cover and Precipitation	919.605	14	-1811.21	-1796.73	0.227571	0.546473	919.605	2
Land Cover and Land Surface Temperature	919.42	14	-1810.84	-1796.36	0.24497	0.554594	919.42	1
Elevation, Lake Victoria, Land Surface Temperature, Friction to Human Movement (w/ motorized), and Friction to Human Movement (w/o motorized)	921.544	15	-1813.09	-1795.94	0.147835	0.497265	921.544	1
Elevation, Lake Victoria, Land Surface Temperature, Precipitation, and Friction to Human Movement (w/o motorized)	921.432	15	-1812.86	-1795.72	0.149208	0.498428	921.432	1
Lake Victoria, Land Surface Temperature, Precipitation, Friction to Human Movement (w/ motorized), and Friction to Human Movement (w/o motorized)	921.414	15	-1812.83	-1795.68	0.143128	0.498689	921.414	2
Elevation, Lake Victoria, Land Surface Temperature, Friction to Human Movement (w/ motorized), and Friction to Human Movement (w/o motorized)	921.41	15	-1812.82	-1795.68	0.135768	0.490111	921.41	2
Elevation, Lake Victoria, Land Surface Temperature, Precipitation, and Friction to Human Movement (w/o motorized)	921.385	15	-1812.77	-1795.63	0.151222	0.4975	921.385	2
Elevation, Lake Victoria, Land Surface Temperature, Precipitation, and Friction to Human Movement (w/ motorized)	921.376	15	-1812.75	-1795.61	0.131498	0.491986	921.376	2
Elevation, Lake Victoria, Land Surface Temperature, Precipitation, and Friction to Human Movement (w/ motorized)	921.292	15	-1812.58	-1795.44	0.154714	0.503634	921.292	1
Elevation, Land Surface Temperature, Precipitation, and Friction to Human Movement (w/ motorized)	916.642	13	-1807.28	-1795.15	0.194839	0.518078	916.642	2
Land Cover and Land Surface Temperature	918.793	14	-1809.59	-1795.1	0.218275	0.532621	918.793	2
Elevation, Lake Victoria, Precipitation, Friction to Human Movement (w/ motorized), and Friction to Human Movement (w/o motorized)	920.698	15	-1811.4	-1794.25	0.151189	0.499947	920.698	1
Elevation, Lake Victoria, Precipitation, Friction to Human Movement (w/ motorized), and Friction to Human Movement (w/o motorized)	920.597	15	-1811.19	-1794.05	0.181208	0.514221	920.597	2
Land Cover, Lake Victoria, and Friction to Human Movement (w/o motorized)	923.088	16	-1814.18	-1794.03	0.224269	0.542191	923.088	1
Land Cover, Lake Victoria, and Friction to Human Movement (w/o motorized)	922.373	16	-1812.75	-1792.6	0.231968	0.544772	922.373	2
Land Cover, Lake Victoria, and Land Surface Temperature	921.996	16	-1811.99	-1791.84	0.163859	0.502585	921.996	1
Lake Victoria, Land Surface Temperature, Precipitation, Friction to Human Movement (w/ motorized), and Friction to Human Movement (w/o motorized)	919.381	15	-1808.76	-1791.62	0.0961455	0.486551	919.381	1
Land Cover, Lake Victoria, and Friction to Human Movement (w/ motorized)	921.495	16	-1810.99	-1790.84	0.206475	0.535361	921.495	2
Land Cover, Lake Victoria, and Friction to Human Movement (w/ motorized)	921.363	16	-1810.73	-1790.58	0.204379	0.534338	921.363	1
Elevation, Land Cover, and Lake Victoria	921.217	16	-1810.43	-1790.29	0.19318	0.517836	921.217	1
Elevation, Land Cover, and Lake Victoria	920.699	16	-1809.4	-1789.25	0.184084	0.511481	920.699	2
Land Cover, Precipitation, and Friction to Human Movement (w/o motorized)	922.844	17	-1811.69	-1788.15	0.229903	0.546278	922.844	2
Land Cover, Land Surface Temperature, and Friction to Human Movement (w/o motorized)	922.767	17	-1811.53	-1788	0.224203	0.540941	922.767	2
Land Cover, Lake Victoria, and Precipitation	919.96	16	-1807.92	-1787.77	0.217014	0.530134	919.96	2
Elevation, Land Surface Temperature, Precipitation, Friction to Human Movement (w/ motorized), and Friction to Human Movement (w/o motorized)	919.758	16	-1807.52	-1787.37	0.201348	0.529132	919.758	2
Elevation, Land Cover, and Friction to Human Movement (w/o motorized)	922.419	17	-1810.84	-1787.3	0.182395	0.514304	922.419	1
Land Cover, Lake Victoria, and Land Surface Temperature	919.678	16	-1807.36	-1787.21	0.154949	0.50291	919.678	2
Land Cover, Lake Victoria, and Precipitation	919.603	16	-1807.21	-1787.06	0.266224	0.569769	919.603	1
Null	894.483	1	-1786.97	-1786.87	0	0.45125	894.483	1
Null	894.483	1	-1786.97	-1786.87	0	0.45125	894.483	2
Elevation, Land Surface Temperature, Precipitation, Friction to Human Movement (w/ motorized), and Friction to Human Movement (w/o motorized)	919.178	16	-1806.36	-1786.21	0.180866	0.521123	919.178	1
Land Cover, Friction to Human Movement (w/ motorized), and Friction to Human Movement (w/o motorized)	921.748	17	-1809.5	-1785.96	0.217082	0.539042	921.748	1
Land Cover, Precipitation, and Friction to Human Movement (w/o motorized)	921.68	17	-1809.36	-1785.82	0.222355	0.533	921.68	1
Land Cover, Land Surface Temperature, and Friction to Human Movement (w/o motorized)	921.678	17	-1809.36	-1785.82	0.198361	0.538032	921.678	1
Land Cover, Friction to Human Movement (w/ motorized), and Friction to Human Movement (w/o motorized)	921.666	17	-1809.33	-1785.79	0.231883	0.544981	921.666	2
Land Cover, Land Surface Temperature, and Precipitation	921.301	17	-1808.6	-1785.06	0.222937	0.539377	921.301	1
Elevation, Land Cover, and Friction to Human Movement (w/ motorized)	920.992	17	-1807.98	-1784.45	0.200402	0.526945	920.992	2
Elevation, Land Cover, and Land Surface Temperature	920.699	17	-1807.4	-1783.86	0.186065	0.516131	920.699	2
Elevation, Land Cover, and Land Surface Temperature	920.694	17	-1807.39	-1783.85	0.184336	0.509629	920.694	1
Elevation, Land Cover, and Friction to Human Movement (w/o motorized)	920.478	17	-1806.96	-1783.42	0.18573	0.510261	920.478	2
Land Cover, Land Surface Temperature, and Precipitation	920.474	17	-1806.95	-1783.41	0.204662	0.52355	920.474	2
Elevation, Land Cover, and Friction to Human Movement (w/ motorized)	920.336	17	-1806.67	-1783.13	0.182587	0.514353	920.336	1
Elevation, Land Cover, and Precipitation	920.144	17	-1806.29	-1782.75	0.172406	0.503387	920.143	2
Land Cover, Precipitation, and Friction to Human Movement (w/ motorized)	919.909	17	-1805.82	-1782.28	0.202875	0.537844	919.909	2
Land Cover, Land Surface Temperature, and Friction to Human Movement (w/ motorized)	919.793	17	-1805.59	-1782.05	0.246796	0.556367	919.793	1
Land Cover, Precipitation, and Friction to Human Movement (w/ motorized)	919.699	17	-1805.4	-1781.86	0.23479	0.546763	919.699	1
Land Cover, Land Surface Temperature, and Friction to Human Movement (w/ motorized)	919.488	17	-1804.98	-1781.44	0.20219	0.527185	919.488	2
Elevation, Land Cover, and Precipitation	918.628	17	-1803.25	-1779.72	0.203451	0.523793	918.627	1
Elevation, Lake Victoria, Land Surface Temperature, Precipitation, Friction to Human Movement (w/ motorized), and Friction to Human Movement (w/o motorized)	921.34	18	-1806.68	-1779.32	0.140244	0.492103	921.34	2
Elevation, Lake Victoria, Land Surface Temperature, Precipitation, Friction to Human Movement (w/ motorized), and Friction to Human Movement (w/o motorized)	921.229	18	-1806.46	-1779.1	0.137943	0.495293	921.229	1
Land Cover, Lake Victoria, Precipitation, and Friction to Human Movement (w/o motorized)	922.83	19	-1807.66	-1775.99	0.214045	0.535135	922.83	2
Land Cover, Lake Victoria, Friction to Human Movement (w/ motorized), and Friction to Human Movement (w/o motorized)	922.636	19	-1807.27	-1775.61	0.23323	0.547275	922.636	2
Land Cover, Lake Victoria, Land Surface Temperature, and Friction to Human Movement (w/o motorized)	922.629	19	-1807.26	-1775.59	0.212813	0.533608	922.629	2
Land Cover, Lake Victoria, Friction to Human Movement (w/ motorized), and Friction to Human Movement (w/o motorized)	922.6	19	-1807.2	-1775.53	0.226301	0.543408	922.6	1
Land Cover, Lake Victoria, Land Surface Temperature, and Friction to Human Movement (w/o motorized)	922.084	19	-1806.17	-1774.5	0.218294	0.538399	922.084	1
Land Cover, Lake Victoria, Precipitation, and Friction to Human Movement (w/o motorized)	921.989	19	-1805.98	-1774.31	0.197565	0.518298	921.989	1
Elevation, Land Cover, Lake Victoria, and Friction to Human Movement (w/o motorized)	921.892	19	-1805.78	-1774.12	0.188642	0.520101	921.892	1
Elevation, Land Cover, Lake Victoria, and Friction to Human Movement (w/o motorized)	921.813	19	-1805.63	-1773.96	0.198359	0.527577	921.813	2
Land Cover, Lake Victoria, Land Surface Temperature, and Friction to Human Movement (w/ motorized)	921.702	19	-1805.41	-1773.74	0.1752	0.513825	921.703	1
Elevation, Land Cover, Lake Victoria, and Friction to Human Movement (w/ motorized)	921.51	19	-1805.02	-1773.35	0.191221	0.525759	921.51	1
Land Cover, Lake Victoria, Precipitation, and Friction to Human Movement (w/ motorized)	921.419	19	-1804.84	-1773.17	0.195312	0.529009	921.419	2
Land Cover, Lake Victoria, Land Surface Temperature, and Friction to Human Movement (w/ motorized)	921.385	19	-1804.77	-1773.1	0.208741	0.536206	921.385	2
Land Cover, Lake Victoria, Land Surface Temperature, and Precipitation	921.36	19	-1804.72	-1773.05	0.199714	0.521728	921.36	2
Elevation, Land Cover, Lake Victoria, and Friction to Human Movement (w/ motorized)	921.296	19	-1804.59	-1772.93	0.207417	0.536649	921.296	2
Land Cover, Lake Victoria, Land Surface Temperature, and Precipitation	921.272	19	-1804.54	-1772.88	0.179173	0.510027	921.272	1
Elevation, Land Cover, Lake Victoria, and Land Surface Temperature	921.222	19	-1804.44	-1772.78	0.175886	0.506417	921.222	2
Elevation, Land Cover, Lake Victoria, and Land Surface Temperature	921.193	19	-1804.39	-1772.72	0.1784	0.50767	921.193	1
Land Cover, Lake Victoria, Precipitation, and Friction to Human Movement (w/ motorized)	920.837	19	-1803.67	-1772.01	0.190394	0.527733	920.837	1
Elevation, Land Cover, Lake Victoria, and Precipitation	920.694	19	-1803.39	-1771.72	0.199203	0.515958	920.694	2
Elevation, Land Cover, Lake Victoria, and Precipitation	920.468	19	-1802.94	-1771.27	0.216665	0.531833	920.468	1
Land Cover, Land Surface Temperature, Precipitation, and Friction to Human Movement (w/o motorized)	922.95	20	-1805.9	-1769.38	0.232122	0.548485	922.95	1
Elevation, Land Cover, Friction to Human Movement (w/ motorized), and Friction to Human Movement (w/o motorized)	922.618	20	-1805.24	-1768.72	0.229674	0.544341	922.619	2
Elevation, Land Cover, Precipitation, and Friction to Human Movement (w/o motorized)	922.464	20	-1804.93	-1768.41	0.2087	0.528531	922.464	1
Land Cover, Land Surface Temperature, Friction to Human Movement (w/ motorized), and Friction to Human Movement (w/o motorized)	922.414	20	-1804.83	-1768.31	0.223239	0.542004	922.414	1
Elevation, Land Cover, Land Surface Temperature, and Friction to Human Movement (w/o motorized)	922.359	20	-1804.72	-1768.2	0.167361	0.509589	922.359	2
Land Cover, Land Surface Temperature, Precipitation, and Friction to Human Movement (w/o motorized)	922.254	20	-1804.51	-1767.99	0.231969	0.544742	922.254	2
Elevation, Land Cover, Friction to Human Movement (w/ motorized), and Friction to Human Movement (w/o motorized)	922.106	20	-1804.21	-1767.69	0.217966	0.535719	922.106	1
Elevation, Land Cover, Land Surface Temperature, and Friction to Human Movement (w/o motorized)	922.019	20	-1804.04	-1767.52	0.229151	0.541961	922.019	1
Elevation, Land Cover, Precipitation, and Friction to Human Movement (w/o motorized)	921.848	20	-1803.7	-1767.17	0.216572	0.529341	921.848	2
Land Cover, Land Surface Temperature, Friction to Human Movement (w/ motorized), and Friction to Human Movement (w/o motorized)	921.834	20	-1803.67	-1767.15	0.227597	0.542606	921.834	2
Land Cover, Precipitation, Friction to Human Movement (w/ motorized), and Friction to Human Movement (w/o motorized)	921.588	20	-1803.18	-1766.65	0.212008	0.539185	921.588	2
Elevation, Land Cover, Land Surface Temperature, and Friction to Human Movement (w/ motorized)	921.568	20	-1803.14	-1766.62	0.220271	0.536974	921.568	2
Land Cover, Land Surface Temperature, Precipitation, and Friction to Human Movement (w/ motorized)	921.409	20	-1802.82	-1766.3	0.188899	0.523278	921.409	2
Elevation, Land Cover, Land Surface Temperature, and Precipitation	921.031	20	-1802.06	-1765.54	0.149387	0.495846	921.031	2
Land Cover, Land Surface Temperature, Precipitation, and Friction to Human Movement (w/ motorized)	921.011	20	-1802.02	-1765.5	0.212164	0.526811	921.011	1
Land Cover, Precipitation, Friction to Human Movement (w/ motorized), and Friction to Human Movement (w/o motorized)	920.643	20	-1801.29	-1764.76	0.236241	0.551025	920.643	1
Elevation, Land Cover, Precipitation, and Friction to Human Movement (w/ motorized)	920.535	20	-1801.07	-1764.55	0.194909	0.522746	920.535	2
Elevation, Land Cover, Land Surface Temperature, and Precipitation	920.492	20	-1800.98	-1764.46	0.244913	0.550657	920.492	1
Elevation, Land Cover, Precipitation, and Friction to Human Movement (w/ motorized)	920.088	20	-1800.18	-1763.65	0.187253	0.50863100000000006	920.088	1
Elevation, Land Cover, Land Surface Temperature, and Friction to Human Movement (w/ motorized)	919.539	20	-1799.08	-1762.56	0.214385	0.535827	919.539	1
Elevation, Land Cover, Lake Victoria, Precipitation, and Friction to Human Movement (w/o motorized)	922.725	22	-1801.45	-1753.26	0.211494	0.533174	922.725	1
Land Cover, Lake Victoria, Land Surface Temperature, Friction to Human Movement (w/ motorized), and Friction to Human Movement (w/o motorized)	922.385	22	-1800.77	-1752.58	0.200697	0.52708	922.385	2
Elevation, Land Cover, Lake Victoria, Precipitation, and Friction to Human Movement (w/o motorized)	922.299	22	-1800.6	-1752.41	0.213514	0.535289	922.299	2
Elevation, Land Cover, Lake Victoria, Land Surface Temperature, and Friction to Human Movement (w/o motorized)	922.282	22	-1800.56	-1752.37	0.188551	0.51815	922.282	1
Land Cover, Lake Victoria, Land Surface Temperature, Friction to Human Movement (w/ motorized), and Friction to Human Movement (w/o motorized)	922.243	22	-1800.49	-1752.3	0.200976	0.528797	922.243	1
Elevation, Land Cover, Lake Victoria, Friction to Human Movement (w/ motorized), and Friction to Human Movement (w/o motorized)	922.153	22	-1800.31	-1752.11	0.157551	0.504011	922.153	1
Elevation, Land Cover, Lake Victoria, Friction to Human Movement (w/ motorized), and Friction to Human Movement (w/o motorized)	922.128	22	-1800.26	-1752.07	0.170617	0.507925	922.128	2
Land Cover, Lake Victoria, Precipitation, Friction to Human Movement (w/ motorized), and Friction to Human Movement (w/o motorized)	922.092	22	-1800.18	-1751.99	0.232466	0.545767	922.091	1
Land Cover, Lake Victoria, Land Surface Temperature, Precipitation, and Friction to Human Movement (w/o motorized)	921.616	22	-1799.23	-1751.04	0.171678	0.501826	921.616	2
Elevation, Land Cover, Lake Victoria, Land Surface Temperature, and Friction to Human Movement (w/o motorized)	921.591	22	-1799.18	-1750.99	0.175288	0.506303	921.591	2
Elevation, Land Cover, Lake Victoria, Land Surface Temperature, and Friction to Human Movement (w/ motorized)	921.518	22	-1799.04	-1750.85	0.18472	0.51581	921.518	2
Land Cover, Lake Victoria, Precipitation, Friction to Human Movement (w/ motorized), and Friction to Human Movement (w/o motorized)	921.353	22	-1798.71	-1750.52	0.220667	0.54018	921.353	2
Elevation, Land Cover, Lake Victoria, Precipitation, and Friction to Human Movement (w/ motorized)	921.17	22	-1798.34	-1750.15	0.168796	0.51601	921.17	1
Land Cover, Lake Victoria, Land Surface Temperature, Precipitation, and Friction to Human Movement (w/o motorized)	921.032	22	-1798.06	-1749.87	0.21637	0.537954	921.032	1
Elevation, Land Cover, Lake Victoria, Land Surface Temperature, and Precipitation	920.983	22	-1797.97	-1749.78	0.190612	0.513187	920.983	2
Elevation, Land Cover, Lake Victoria, Land Surface Temperature, and Friction to Human Movement (w/ motorized)	920.898	22	-1797.8	-1749.61	0.218167	0.535939	920.898	1
Land Cover, Lake Victoria, Land Surface Temperature, Precipitation, and Friction to Human Movement (w/ motorized)	920.778	22	-1797.56	-1749.37	0.194603	0.525413	920.778	1
Land Cover, Lake Victoria, Land Surface Temperature, Precipitation, and Friction to Human Movement (w/ motorized)	920.612	22	-1797.22	-1749.03	0.191885	0.524199	920.612	2
Elevation, Land Cover, Lake Victoria, Land Surface Temperature, and Precipitation	920.394	22	-1796.79	-1748.6	0.198423	0.519554	920.394	1
Elevation, Land Cover, Lake Victoria, Precipitation, and Friction to Human Movement (w/ motorized)	920.297	22	-1796.59	-1748.4	0.149054	0.493936	920.297	2
Land Cover, Land Surface Temperature, Precipitation, Friction to Human Movement (w/ motorized), and Friction to Human Movement (w/o motorized)	922.578	23	-1799.16	-1743.96	0.229285	0.545541	922.578	2
Elevation, Land Cover, Precipitation, Friction to Human Movement (w/ motorized), and Friction to Human Movement (w/o motorized)	922.477	23	-1798.95	-1743.75	0.253449	0.559644	922.477	2
Elevation, Land Cover, Land Surface Temperature, Friction to Human Movement (w/ motorized), and Friction to Human Movement (w/o motorized)	922.124	23	-1798.25	-1743.05	0.196456	0.525129	922.124	2
Elevation, Land Cover, Land Surface Temperature, Precipitation, and Friction to Human Movement (w/o motorized)	922.084	23	-1798.17	-1742.97	0.196372	0.524383	922.084	2
Elevation, Land Cover, Land Surface Temperature, Precipitation, and Friction to Human Movement (w/o motorized)	921.961	23	-1797.92	-1742.72	0.219904	0.538554	921.961	1
Land Cover, Land Surface Temperature, Precipitation, Friction to Human Movement (w/ motorized), and Friction to Human Movement (w/o motorized)	921.906	23	-1797.81	-1742.61	0.247418	0.553998	921.906	1
Elevation, Land Cover, Land Surface Temperature, Precipitation, and Friction to Human Movement (w/ motorized)	921.101	23	-1796.2	-1741	0.229153	0.545925	921.101	1
Elevation, Land Cover, Land Surface Temperature, Precipitation, and Friction to Human Movement (w/ motorized)	921.017	23	-1796.03	-1740.83	0.225533	0.544251	921.017	2
Elevation, Land Cover, Land Surface Temperature, Friction to Human Movement (w/ motorized), and Friction to Human Movement (w/o motorized)	920.993	23	-1795.99	-1740.79	0.223785	0.534037	920.993	1
Elevation, Land Cover, Precipitation, Friction to Human Movement (w/ motorized), and Friction to Human Movement (w/o motorized)	920.573	23	-1795.15	-1739.95	0.185342	0.510589	920.573	1
Elevation, Land Cover, Lake Victoria, Land Surface Temperature, Friction to Human Movement (w/ motorized), and Friction to Human Movement (w/o motorized)	922.843	25	-1795.69	-1723.46	0.212581	0.533655	922.843	2
Land Cover, Lake Victoria, Land Surface Temperature, Precipitation, Friction to Human Movement (w/ motorized), and Friction to Human Movement (w/o motorized)	922.551	25	-1795.1	-1722.88	0.202263	0.527599	922.551	1
Elevation, Land Cover, Lake Victoria, Land Surface Temperature, Precipitation, and Friction to Human Movement (w/o motorized)	922.039	25	-1794.08	-1721.86	0.209054	0.526253	922.039	2
Land Cover, Lake Victoria, Land Surface Temperature, Precipitation, Friction to Human Movement (w/ motorized), and Friction to Human Movement (w/o motorized)	921.642	25	-1793.28	-1721.06	0.228095	0.541406	921.641	2
Elevation, Land Cover, Lake Victoria, Land Surface Temperature, Precipitation, and Friction to Human Movement (w/ motorized)	921.445	25	-1792.89	-1720.67	0.168064	0.50089	921.445	1
Elevation, Land Cover, Lake Victoria, Land Surface Temperature, Friction to Human Movement (w/ motorized), and Friction to Human Movement (w/o motorized)	921.08	25	-1792.16	-1719.94	0.184499	0.514413	921.08	1
Elevation, Land Cover, Lake Victoria, Precipitation, Friction to Human Movement (w/ motorized), and Friction to Human Movement (w/o motorized)	920.743	25	-1791.49	-1719.26	0.162211	0.50556	920.743	2
Elevation, Land Cover, Lake Victoria, Land Surface Temperature, Precipitation, and Friction to Human Movement (w/o motorized)	920.477	25	-1790.95	-1718.73	0.184306	0.509486	920.477	1
Elevation, Land Cover, Lake Victoria, Precipitation, Friction to Human Movement (w/ motorized), and Friction to Human Movement (w/o motorized)	920.186	25	-1790.37	-1718.15	0.1755	0.504983	920.186	1
Elevation, Land Cover, Lake Victoria, Land Surface Temperature, Precipitation, and Friction to Human Movement (w/ motorized)	918.745	25	-1787.49	-1715.27	0.174814	0.509737	918.745	2
Elevation, Land Cover, Land Surface Temperature, Precipitation, Friction to Human Movement (w/ motorized), and Friction to Human Movement (w/o motorized)	921.429	26	-1790.86	-1708.27	0.203365	0.526002	921.429	2
Elevation, Land Cover, Land Surface Temperature, Precipitation, Friction to Human Movement (w/ motorized), and Friction to Human Movement (w/o motorized)	920.732	26	-1789.46	-1706.88	0.206017	0.516636	920.732	1
Elevation, Land Cover, Lake Victoria, Land Surface Temperature, Precipitation, Friction to Human Movement (w/ motorized), and Friction to Human Movement (w/o motorized)	921.521	28	-1787.04	-1678.78	0.214724	0.534412	921.521	2
Elevation, Land Cover, Lake Victoria, Land Surface Temperature, Precipitation, Friction to Human Movement (w/ motorized), and Friction to Human Movement (w/o motorized)	921.113	28	-1786.23	-1677.96	0.15644	0.49912	921.113	1
